# Supplementary material for: The genus Alaolacon Candèze, a senior synonym of the genus Eumoeus Candèze (Coleoptera, Elateridae, Agrypninae)
Source: Zookeys. 2017 Feb 14;(656):85–110. doi: 10.3897/zookeys.656.8914 (PMC5345363; doi:10.3897/zookeys.656.8914)
Supplement: XML Treatment for Alaolacon [file zookeys.656.8914-treatment1.xml]

<!DOCTYPE tp:taxon-treatment
  PUBLIC "-//TaxonX//DTD Taxonomic Treatment Publishing DTD v0 20100105//EN" "tax-treatment-NSO.dtd">
<tp:taxon-treatment xmlns:tp="http://www.plazi.org/taxpub"><tp:treatment-meta><kwd-group><label>Taxon classification</label><kwd><named-content content-type="kingdom">Animalia</named-content></kwd><kwd><named-content content-type="order">Coleoptera</named-content></kwd><kwd><named-content content-type="family">Elateridae</named-content></kwd></kwd-group><mixed-citation publication-type="journal"><person-group><name><surname>Arimoto</surname><given-names>Kôichi</given-names></name><name><surname>Arimoto</surname><given-names>Hisayuki</given-names></name></person-group><article-title>The genus <italic><tp:taxon-name><tp:taxon-name-part taxon-name-part-type="genus">Alaolacon</tp:taxon-name-part></tp:taxon-name></italic> Candèze, a senior synonym of the genus <italic><tp:taxon-name><tp:taxon-name-part taxon-name-part-type="genus">Eumoeus</tp:taxon-name-part></tp:taxon-name></italic> Candèze (<tp:taxon-name><tp:taxon-name-part taxon-name-part-type="order">Coleoptera</tp:taxon-name-part></tp:taxon-name>, <tp:taxon-name><tp:taxon-name-part taxon-name-part-type="family">Elateridae</tp:taxon-name-part></tp:taxon-name>, <tp:taxon-name><tp:taxon-name-part taxon-name-part-type="subfamily">Agrypninae</tp:taxon-name-part></tp:taxon-name>)</article-title><source>Zookeys</source><day>14</day><month>2</month><year>2017</year><volume>2017</volume><issue>656</issue><fpage>85</fpage><lpage>110</lpage><pub-id pub-id-type="doi">10.3897/zookeys.656.8914</pub-id></mixed-citation></tp:treatment-meta><tp:nomenclature><label>Genus</label><tp:taxon-name>
            <tp:taxon-name-part taxon-name-part-type="genus">Alaolacon</tp:taxon-name-part>
          </tp:taxon-name><tp:taxon-authority>Candèze, 1865</tp:taxon-authority><tp:nomenclature-citation-list><tp:nomenclature-citation><tp:taxon-name>
                <tp:taxon-name-part taxon-name-part-type="genus">Alaolacon</tp:taxon-name-part>
              </tp:taxon-name><comment>Candèze, 1865: 13 (original description; type species: <tp:taxon-name><tp:taxon-name-part taxon-name-part-type="genus">Alaolacon</tp:taxon-name-part> <tp:taxon-name-part taxon-name-part-type="species">cyanipennis</tp:taxon-name-part></tp:taxon-name> Candèze, 1865; by monotypy; in Mélanactides); <xref ref-type="bibr" rid="B17">Gemminger and Harold 1869</xref>: 1498 (catalogue of <tp:taxon-name><tp:taxon-name-part taxon-name-part-type="order">Coleoptera</tp:taxon-name-part></tp:taxon-name>); <xref ref-type="bibr" rid="B4">Candèze 1874</xref>: 114 (in tribe Alaites); <xref ref-type="bibr" rid="B5">Candèze 1891</xref>: 29 (short description; in tribe Alaites), 241 (index); <xref ref-type="bibr" rid="B21">Schwarz 1906</xref>: 316 (cat<!--PageBreak-->alogue); <xref ref-type="bibr" rid="B18">Hyslop 1921</xref>: 625 (type species of genera of <tp:taxon-name><tp:taxon-name-part taxon-name-part-type="family">Elateridae</tp:taxon-name-part></tp:taxon-name>); <xref ref-type="bibr" rid="B19">Schenkling 1925</xref>: 40 (catalogue); <xref ref-type="bibr" rid="B13">Fleutiaux 1926</xref>: 102 (catalogue); <xref ref-type="bibr" rid="B14">Fleutiaux 1928</xref>: 177 (description); <xref ref-type="bibr" rid="B7">Casari-Chen 1993</xref>: 227 (description; removed from <tp:taxon-name><tp:taxon-name-part taxon-name-part-type="tribe">Hemirhipini</tp:taxon-name-part></tp:taxon-name>); <xref ref-type="bibr" rid="B6">Casari 2008</xref>: 166 (key to genera of <tp:taxon-name><tp:taxon-name-part taxon-name-part-type="tribe">Hemirhipini</tp:taxon-name-part></tp:taxon-name>; replaced in <tp:taxon-name><tp:taxon-name-part taxon-name-part-type="tribe">Hemirhipini</tp:taxon-name-part></tp:taxon-name>).</comment></tp:nomenclature-citation><tp:nomenclature-citation><tp:taxon-name>
                <tp:taxon-name-part taxon-name-part-type="genus">Eumoeus</tp:taxon-name-part>
              </tp:taxon-name><comment>Candèze, 1874: 113 (original description; type species: <tp:taxon-name><tp:taxon-name-part taxon-name-part-type="genus">Eumoeus</tp:taxon-name-part> <tp:taxon-name-part taxon-name-part-type="species">murrayi</tp:taxon-name-part></tp:taxon-name> Candèze, 1874; by monotypy; in tribe Alaites), 214 (as “<tp:taxon-name><tp:taxon-name-part taxon-name-part-type="genus">Eumaeus</tp:taxon-name-part></tp:taxon-name>”; index); <xref ref-type="bibr" rid="B5">Candèze 1891</xref>: 29 (short description; in tribe Alaites), 243 (index); <xref ref-type="bibr" rid="B21">Schwarz 1906</xref>: 32 (key to genera of <tp:taxon-name><tp:taxon-name-part taxon-name-part-type="tribe">Hemirhipini</tp:taxon-name-part></tp:taxon-name>), 40 (catalogue); <xref ref-type="bibr" rid="B18">Hyslop 1921</xref>: 645 (type species); <xref ref-type="bibr" rid="B19">Schenkling 1925</xref>: 51 (as “<tp:taxon-name><tp:taxon-name-part taxon-name-part-type="genus">Eumaeus</tp:taxon-name-part></tp:taxon-name>”; catalogue); <xref ref-type="bibr" rid="B14">Fleutiaux 1928</xref>: 178 (as “<tp:taxon-name><tp:taxon-name-part taxon-name-part-type="genus">Eumaeus</tp:taxon-name-part></tp:taxon-name>”; comments); <xref ref-type="bibr" rid="B16">Fleutiaux 1947</xref>: 306 (as junior homomym of <tp:taxon-name><tp:taxon-name-part taxon-name-part-type="genus">Eumaeus</tp:taxon-name-part></tp:taxon-name> Hübner, 1816 (<tp:taxon-name><tp:taxon-name-part taxon-name-part-type="order">Lepidoptera</tp:taxon-name-part></tp:taxon-name>)); <xref ref-type="bibr" rid="B7">Casari-Chen 1993</xref>: 241 (description; removed from <tp:taxon-name><tp:taxon-name-part taxon-name-part-type="tribe">Hemirhipini</tp:taxon-name-part></tp:taxon-name>); <xref ref-type="bibr" rid="B6">Casari 2008</xref>: 164 (key to genera of <tp:taxon-name><tp:taxon-name-part taxon-name-part-type="tribe">Hemirhipini</tp:taxon-name-part></tp:taxon-name>; replaced in <tp:taxon-name><tp:taxon-name-part taxon-name-part-type="tribe">Hemirhipini</tp:taxon-name-part></tp:taxon-name>) <bold>Syn. n.</bold></comment></tp:nomenclature-citation><tp:nomenclature-citation><tp:taxon-name>
                <tp:taxon-name-part taxon-name-part-type="genus">Luzonicus</tp:taxon-name-part>
              </tp:taxon-name><comment>Fleutiaux, 1916: 232 (original description; type species: <tp:taxon-name><tp:taxon-name-part taxon-name-part-type="genus">Luzonicus</tp:taxon-name-part> <tp:taxon-name-part taxon-name-part-type="species">bakeri</tp:taxon-name-part></tp:taxon-name> Fleutiaux, 1916; by monotypy; in <tp:taxon-name><tp:taxon-name-part taxon-name-part-type="subfamily">Corymbitinae</tp:taxon-name-part></tp:taxon-name>); <xref ref-type="bibr" rid="B20">Schenkling 1927</xref>: 405 (catalogue); <xref ref-type="bibr" rid="B16">Fleutiaux 1947</xref>: 306 (key to genera of <tp:taxon-name><tp:taxon-name-part taxon-name-part-type="subfamily">Oxynopterinae</tp:taxon-name-part></tp:taxon-name>; description); <xref ref-type="bibr" rid="B23">Tarnawski 2001</xref>: 306 (catalogue of <tp:taxon-name><tp:taxon-name-part taxon-name-part-type="tribe">Ctenicerini</tp:taxon-name-part></tp:taxon-name>, <tp:taxon-name><tp:taxon-name-part taxon-name-part-type="subfamily">Athoinae</tp:taxon-name-part></tp:taxon-name>).</comment></tp:nomenclature-citation><tp:nomenclature-citation><tp:taxon-name>
                <tp:taxon-name-part taxon-name-part-type="genus">Tharopsides</tp:taxon-name-part>
              </tp:taxon-name><comment>Fleutiaux, 1918: 235 (original description; type species: <tp:taxon-name><tp:taxon-name-part taxon-name-part-type="genus">Tharopsides</tp:taxon-name-part> <tp:taxon-name-part taxon-name-part-type="species">harmandi</tp:taxon-name-part></tp:taxon-name> Fleutiaux, 1918); <xref ref-type="bibr" rid="B18">Hyslop 1921</xref>: 671 (type species); <xref ref-type="bibr" rid="B12">Fleutiaux 1924</xref>: 176 (reprinting of original description); <xref ref-type="bibr" rid="B14">Fleutiaux 1928</xref>: 178 (taxonomic comments); <xref ref-type="bibr" rid="B20">Schenkling 1927</xref>: 509 (catalogue); <xref ref-type="bibr" rid="B15">Fleutiaux 1940</xref>: 40 (as replacement name for <tp:taxon-name><tp:taxon-name-part taxon-name-part-type="genus">Eumoeus</tp:taxon-name-part></tp:taxon-name> Candèze, 1874; in <tp:taxon-name><tp:taxon-name-part taxon-name-part-type="subfamily">Hemirhipinae</tp:taxon-name-part></tp:taxon-name>); <xref ref-type="bibr" rid="B16">Fleutiaux 1947</xref>: 306 (as synonym of <tp:taxon-name><tp:taxon-name-part taxon-name-part-type="genus">Luzonicus</tp:taxon-name-part></tp:taxon-name> Fleutiaux, 1916).</comment></tp:nomenclature-citation></tp:nomenclature-citation-list></tp:nomenclature><tp:treatment-sec sec-type="diagnosis" id="SECID0E1UAE"><title>Diagnosis.</title><p>Setae flat, wider at midlength than base, with longitudinal micro carinae (Figs <xref ref-type="fig" rid="F8">36</xref>, <xref ref-type="fig" rid="F8">37</xref>); interspaces between punctures greater than puncture diameter except for narrower interspaces on head and pronotum; supra-antennal carinae not continuous across frons; frontoclypeal region gradually sloping to base of labrum; antennae 12-segmented and biflabellate in male (Figs <xref ref-type="fig" rid="F6">23</xref>, <xref ref-type="fig" rid="F10">42</xref>) or 11-segmented and subpectinate in females (Fig. <xref ref-type="fig" rid="F2">5</xref>); mandibles bidentate; hypomeron with mesal edge with impunctate ridge next to prosternal suture and carinate anterolaterad (Figs <xref ref-type="fig" rid="F2">8</xref>, <xref ref-type="fig" rid="F6">26</xref>, <xref ref-type="fig" rid="F10">45</xref>: arrow), posterior edge with two angles near mid-length (Figs <xref ref-type="fig" rid="F2">9</xref>, <xref ref-type="fig" rid="F6">27</xref>, <xref ref-type="fig" rid="F10">46</xref>: arrows); scutellum widest posteriorly or with parallel sides; elytral intervals convex; hind wings with vein r4 translucent (Figs <xref ref-type="fig" rid="F2">11</xref>, <xref ref-type="fig" rid="F6">29</xref>, <xref ref-type="fig" rid="F10">48</xref>); parameres of male aedeagus not fused and without acute lateral subapical barb (Figs <xref ref-type="fig" rid="F7">34</xref>, <xref ref-type="fig" rid="F7">35</xref>, <xref ref-type="fig" rid="F11">53</xref>, <xref ref-type="fig" rid="F11">54</xref>).</p></tp:treatment-sec><tp:treatment-sec sec-type="redescription" id="SECID0EIXAE"><title>Redescription.</title><p>Adult. <italic>Body</italic> (Figs <xref ref-type="fig" rid="F1">1</xref>, <xref ref-type="fig" rid="F4">17</xref>, <xref ref-type="fig" rid="F5">20</xref>, <xref ref-type="fig" rid="F9">38</xref>, <xref ref-type="fig" rid="F12">55</xref>) 11–24 mm; surface smooth, with or without metallic luster on elytra; interspaces between punctures greater than puncture diameter except for narrower interspaces on head and pronotum. Vestiture. Setae flat, wider at midlength than base, with longitudinal micro carinae (Fig. <xref ref-type="fig" rid="F8">36</xref>); carinae converge at apex, apices acute or transverse (Fig. <xref ref-type="fig" rid="F8">37</xref>). <bold><italic>Male</italic></bold>. Antennomeres III–XII with setae filiform ventrally.</p><fig id="F1" position="float" orientation="portrait"><label>Figures 1–3.</label><caption><p>
          <italic><tp:taxon-name><tp:taxon-name-part taxon-name-part-type="genus">Alaolacon</tp:taxon-name-part> <tp:taxon-name-part taxon-name-part-type="species">candezei</tp:taxon-name-part></tp:taxon-name></italic> Fleutiaux, 1928, female, holotype. <bold>1</bold> habitus, dorsal view <bold>2</bold> ditto, ventral view <bold>3</bold> data labels.</p></caption><graphic xmlns:xlink="http://www.w3.org/1999/xlink" xlink:href="zookeys-656-085-g001.jpg" position="float" orientation="portrait" xlink:type="simple" id="oo_122481.jpg"/></fig><p>
            <italic>Head</italic> (Figs <xref ref-type="fig" rid="F2">4</xref>, <xref ref-type="fig" rid="F6">22</xref>, <xref ref-type="fig" rid="F10">41</xref>) depressed longitudinal medially, depression becoming narrow and shallow posteriorly. Frontal depression moderate (Figs <xref ref-type="fig" rid="F2">4</xref>, <xref ref-type="fig" rid="F10">41</xref>) to deep <!--PageBreak-->(Figs <xref ref-type="fig" rid="F6">22</xref>, <xref ref-type="fig" rid="F12">56</xref>). Eyes small to very large (<abbrev xmlns:xlink="http://www.w3.org/1999/xlink" xlink:title="Ocular index: MIE/MAE × 100" id="ABBRID0EP1AE" xlink:type="simple">OI</abbrev>: 44–74). Supra-antennal carina not continuous across frons. Frontoclypeal region gradually sloping to base of labrum. Labrum subtrapezoidal; anterior angles rounded. Antennae not reaching pronotum posterior lateral apices; antennomere I cylindrical; antennomere II shortest. <bold><italic>Male</italic></bold> (Figs <xref ref-type="fig" rid="F6">23</xref>, <xref ref-type="fig" rid="F10">42</xref>). 12-segmented; antennomeres III–XI biflabellate; antennomere XII blade-like. <bold><italic>Female</italic></bold> (Fig. <xref ref-type="fig" rid="F2">5</xref>). 11-segmented; antennomere III subpectinate to trapezoidal, longer than wide (1.2–1.4 × as long as wide); antennomeres IV-X pectinate, shorter than wide (less than 0.6 × as long as wide); antennomere XI elliptical. Mandibles bidentate (Fig. <xref ref-type="fig" rid="F2">6</xref>). Labium (Figs <xref ref-type="fig" rid="F2">6</xref>, <xref ref-type="fig" rid="F6">24</xref>, <xref ref-type="fig" rid="F10">43</xref>); mentum membranous in anterior part; prementum widest anteriorly, with anterior margin fringed with short setae. Apical maxillary palpomere 1.3–1.8 × as long as wide.</p><fig id="F2" position="float" orientation="portrait"><label>Figures 4–11.</label><caption><p>
          <italic><tp:taxon-name><tp:taxon-name-part taxon-name-part-type="genus">Alaolacon</tp:taxon-name-part> <tp:taxon-name-part taxon-name-part-type="species">candezei</tp:taxon-name-part></tp:taxon-name></italic> Fleutiaux, 1928, female, holotype. <bold>4</bold> head and pronotum, anterolateral view <bold>5</bold> right antenna, anterior side (dotted line: apical half part of antennomere XI thinner than its basal half part) <bold>6</bold> mouth-parts <bold>7</bold> prosternal process, lateral view <bold>8</bold> anterior angle of hypomeron (arrow: mesal edge carinate anterolaterad) <bold>9</bold> posterior part of hypomeron and mesothorax, ventral view (arrows: posterior margin with two angles) <bold>10</bold> scutellum <bold>11</bold> right hind wing (arrow: cross vein between veins MP4 and CuA2 located at contact point between veins MP3 and MP4).</p></caption><graphic xmlns:xlink="http://www.w3.org/1999/xlink" xlink:href="zookeys-656-085-g002.jpg" position="float" orientation="portrait" xlink:type="simple" id="oo_122482.jpg"/></fig><p>
            <italic>Prothorax</italic> shorter to longer than wide, widest posteriorly or at mid-length. Pronotum with anterior angle bisinuate (Figs <xref ref-type="fig" rid="F1">1</xref>, <xref ref-type="fig" rid="F4">17</xref>, <xref ref-type="fig" rid="F5">20</xref>, <xref ref-type="fig" rid="F12">56</xref>) or rounded (Fig. <xref ref-type="fig" rid="F9">38</xref>); hind angles unicarinate; median longitudinal depression present extending at almost all pronotal length (Figs <xref ref-type="fig" rid="F2">4</xref>, <xref ref-type="fig" rid="F6">22</xref>, <xref ref-type="fig" rid="F12">56</xref>) or at pronotal anterior half (Fig. <xref ref-type="fig" rid="F10">41</xref>). Hypomeron concave; impunctate posterad; anterior angles rounded (Fig. <xref ref-type="fig" rid="F2">8</xref>) to acute (Figs <xref ref-type="fig" rid="F6">26</xref>, <xref ref-type="fig" rid="F10">45</xref>); external margins of depressions for reception of forelegs not carinate; mesal edge with elevated impunctate ridge next to prosternal suture, carinate anterolaterad (Figs <xref ref-type="fig" rid="F2">8</xref>, <xref ref-type="fig" rid="F6">26</xref>, <xref ref-type="fig" rid="F10">45</xref>: arrow); posterior edge with two angles near midlength (Figs <xref ref-type="fig" rid="F2">9</xref>, <xref ref-type="fig" rid="F6">27</xref>, <xref ref-type="fig" rid="F10">46</xref>: arrows). Prosternum produced forwards, exceeding anterior angles of pronotum; prosternal spine inclined dorsally behind procoxae weakly (at less than 10 degrees, Fig. <xref ref-type="fig" rid="F2">7</xref>) to strongly (more than 10 degrees, Figs <xref ref-type="fig" rid="F6">25</xref>, <xref ref-type="fig" rid="F10">44</xref>).</p><p>
            <italic>Mesothorax</italic>. Scutellum longer than wide; anterior margin straight, well defined by wrinkled band; sides concave or straight, widest posteriorly (Figs <xref ref-type="fig" rid="F2">10</xref>, <xref ref-type="fig" rid="F6">28</xref>, <xref ref-type="fig" rid="F12">56</xref>) or parallel (Fig. <xref ref-type="fig" rid="F10">47</xref>); rounded posterad. Mesosternum and metasternum not fused. Mesosternal cavity with median shiny band formed by dense yellow setae (Fig. <xref ref-type="fig" rid="F1">2</xref>, <xref ref-type="fig" rid="F5">21</xref>, <xref ref-type="fig" rid="F9">39</xref>). Mesepisternum centrally impunctate. Mesepisternum and mesepimeron reaching mesocoxal cavity. Metasternum with shallow median longitudinal groove. Elytra with striae impressed and with punctures; apex rounded. Hind wings with vein r4 translucent; bear or lack wedge cell; cross vein between veins MP4 and CuA2, located at contact point between veins MP3 and MP4 (Figs <xref ref-type="fig" rid="F2">11</xref>, <xref ref-type="fig" rid="F4">18</xref>), or anterad to the contact point (Figs <xref ref-type="fig" rid="F6">29</xref>, <xref ref-type="fig" rid="F10">48</xref>). Legs with simple tarsomeres and tarsal claws. Tibial spurs present. Tarsomeres II-IV short, tarsomere V longest.</p><p>
            <italic>Abdomen</italic>. <bold><italic>Male</italic>.</bold> Terigite VIII shorter than wide (Fig. <xref ref-type="fig" rid="F7">30</xref>) or longer than wide (Fig. <xref ref-type="fig" rid="F11">49</xref>). Sternite VIII (Figs <xref ref-type="fig" rid="F7">31</xref>, <xref ref-type="fig" rid="F11">50</xref>) wide-rectangular. Tergite IX (Figs <xref ref-type="fig" rid="F7">32</xref>, <xref ref-type="fig" rid="F11">51</xref>) wide; posterior margin notched medially. Tergite × (Figs <xref ref-type="fig" rid="F7">32</xref>, <xref ref-type="fig" rid="F11">51</xref>) semicircular. Sternite × attached to sternite IX (Figs <xref ref-type="fig" rid="F7">33</xref>, <xref ref-type="fig" rid="F11">52</xref>). <bold><italic>Female</italic>.</bold> Tergite VIII (Fig. <xref ref-type="fig" rid="F3">12</xref>) truncate apically. Sternite VIII (Fig. <xref ref-type="fig" rid="F3">13</xref>) with spiculum ventrale robust, with apex concave or rounded.</p><fig id="F3" position="float" orientation="portrait"><label>Figures 12–16.</label><caption><p>
          <italic><tp:taxon-name><tp:taxon-name-part taxon-name-part-type="genus">Alaolacon</tp:taxon-name-part> <tp:taxon-name-part taxon-name-part-type="species">candezei</tp:taxon-name-part></tp:taxon-name></italic> Fleutiaux, 1928, female, holotype. <bold>12</bold> tergite VIII <bold>13</bold> sternite VIII, ventral view and tergite VIII, dorsal view <bold>14</bold> genitalia, dorsal view <bold>15</bold> coxites, dorsal view <bold>16</bold> vagina and bursa copulatrix, dorsal view (arrow: bursa copulatrix with three short sacs).</p></caption><graphic xmlns:xlink="http://www.w3.org/1999/xlink" xlink:href="zookeys-656-085-g003.jpg" position="float" orientation="portrait" xlink:type="simple" id="oo_122483.jpg"/></fig><p>
            <italic>Genitalia</italic>. <bold><italic>Male</italic>.</bold> Aedeagus (Figs <xref ref-type="fig" rid="F7">34</xref>, <xref ref-type="fig" rid="F7">35</xref>, <xref ref-type="fig" rid="F11">53</xref>, <xref ref-type="fig" rid="F11">54</xref>, <xref ref-type="fig" rid="F12">57</xref>) with parameres unfused, without acute lateral subapical barb, with apical parts expanded elliptically. <bold><italic>Female</italic>.</bold> Ovipositor (Fig. <xref ref-type="fig" rid="F3">14</xref>) stout. Coxites (Figs <xref ref-type="fig" rid="F3">15</xref>) without styli. Vagina and bursa copulatrix without sclerotized structures (Figs <xref ref-type="fig" rid="F3">16</xref>).</p></tp:treatment-sec><tp:treatment-sec sec-type="Larvae and pupae" id="SECID0EQFAG"><title>Larvae and pupae.</title><p>Unknown.</p><!--PageBreak--></tp:treatment-sec><tp:treatment-sec sec-type="distribution" id="SECID0EWFAG"><title>Distribution.</title><p>Oriental Region: India, Thailand, Vietnam, Indonesia (Sumatra, Java), Malaysia (Peninsular Malaysia, Borneo), the Philippines (Mindanao Is., Luzon Is.).</p></tp:treatment-sec><tp:treatment-sec sec-type="Bionomics" id="SECID0E2FAG"><title>Bionomics.</title><p>Nothing is known of the life history and ecology.</p></tp:treatment-sec><tp:treatment-sec><!--Section generated to contain objects referenced in tp:taxon-treatment.--><fig id="F8" position="float" orientation="portrait"><label>Figures 36, 37.</label><caption><p>
          <italic><tp:taxon-name><tp:taxon-name-part taxon-name-part-type="genus">Alaolacon</tp:taxon-name-part> <tp:taxon-name-part taxon-name-part-type="species">fujiokai</tp:taxon-name-part></tp:taxon-name></italic> sp. n., male, holotype, setae of elytra. <bold>36</bold> median part <bold>37</bold> apical part.</p></caption><graphic xmlns:xlink="http://www.w3.org/1999/xlink" xlink:href="zookeys-656-085-g008.jpg" position="float" orientation="portrait" xlink:type="simple" id="oo_122488.jpg"/></fig><fig id="F6" position="float" orientation="portrait"><label>Figures 22–29.</label><caption><p>
          <italic><tp:taxon-name><tp:taxon-name-part taxon-name-part-type="genus">Alaolacon</tp:taxon-name-part> <tp:taxon-name-part taxon-name-part-type="species">fujiokai</tp:taxon-name-part></tp:taxon-name></italic> sp. n., male, holotype. <bold>22</bold> head and pronotum, anterolateral view <bold>23</bold> right antenna, dorsal view <bold>24</bold> mouth-parts <bold>25</bold> prosternal process, lateral view <bold>26</bold> anterior angle of hypomeron (arrow: mesal edge carinate anterolaterad) <bold>27</bold> posterior part of hypomeron and mesothorax, ventral view (arrows: posterior margin with two angles) <bold>28</bold> scutellum <bold>29</bold> right hind wing (arrow: cross vein between veins MP4 and CuA2 located anterad to contact point between veins MP3 and MP4).</p></caption><graphic xmlns:xlink="http://www.w3.org/1999/xlink" xlink:href="zookeys-656-085-g006.jpg" position="float" orientation="portrait" xlink:type="simple" id="oo_122486.jpg"/></fig><fig id="F10" position="float" orientation="portrait"><label>Figures 41–48.</label><caption><p>
          <italic><tp:taxon-name><tp:taxon-name-part taxon-name-part-type="genus">Alaolacon</tp:taxon-name-part> <tp:taxon-name-part taxon-name-part-type="species">megalopus</tp:taxon-name-part></tp:taxon-name></italic> sp. n., male, holotype. <bold>41</bold> head and pronotum, anterolateral view <bold>42</bold> right antenna, dorsal view <bold>43</bold> mouth-parts <bold>44</bold> prosternal process, lateral view <bold>45</bold> anterior angle of hypomeron (arrow: mesal edge carinate anterolaterad) <bold>46</bold> posterior part of hypomeron and mesothorax, ventral view (arrows: posterior margin with two angles) <bold>47</bold> scutellum <bold>48</bold> right hind wing.</p></caption><graphic xmlns:xlink="http://www.w3.org/1999/xlink" xlink:href="zookeys-656-085-g010.jpg" position="float" orientation="portrait" xlink:type="simple" id="oo_122490.jpg"/></fig><fig id="F7" position="float" orientation="portrait"><label>Figures 30–35.</label><caption><p>
          <italic><tp:taxon-name><tp:taxon-name-part taxon-name-part-type="genus">Alaolacon</tp:taxon-name-part> <tp:taxon-name-part taxon-name-part-type="species">fujiokai</tp:taxon-name-part></tp:taxon-name></italic> sp. n., male, holotype. <bold>30</bold> tergite VIII <bold>31</bold> sternite VIII <bold>32</bold> tergites IX–X <bold>33</bold> sternites IX–X <bold>34</bold> aedeagus, dorsal view <bold>35</bold> ditto, ventral view.</p></caption><graphic xmlns:xlink="http://www.w3.org/1999/xlink" xlink:href="zookeys-656-085-g007.jpg" position="float" orientation="portrait" xlink:type="simple" id="oo_122487.jpg"/></fig><fig id="F11" position="float" orientation="portrait"><label>Figures 49–54.</label><caption><p>
          <italic><tp:taxon-name><tp:taxon-name-part taxon-name-part-type="genus">Alaolacon</tp:taxon-name-part> <tp:taxon-name-part taxon-name-part-type="species">megalopus</tp:taxon-name-part></tp:taxon-name></italic> sp. n., male, holotype. <bold>49</bold> tergite VIII <bold>50</bold> sternite VIII <bold>51</bold> tergites IX–X <bold>52</bold> sternites IX–X <bold>53</bold> aedeagus, dorsal view <bold>54</bold> aedeagus, ventral view.</p></caption><graphic xmlns:xlink="http://www.w3.org/1999/xlink" xlink:href="zookeys-656-085-g011.jpg" position="float" orientation="portrait" xlink:type="simple" id="oo_122491.jpg"/></fig><fig id="F4" position="float" orientation="portrait"><label>Figures 17–19.</label><caption><p>
          <italic><tp:taxon-name><tp:taxon-name-part taxon-name-part-type="genus">Alaolacon</tp:taxon-name-part> <tp:taxon-name-part taxon-name-part-type="species">cyanipennis</tp:taxon-name-part></tp:taxon-name></italic> Candèze, 1865, female, lectotype <bold>17</bold> habitus, dorsal view <bold>18</bold> right hind wing <bold>19</bold> data labels and body parts.</p></caption><graphic xmlns:xlink="http://www.w3.org/1999/xlink" xlink:href="zookeys-656-085-g004.jpg" position="float" orientation="portrait" xlink:type="simple" id="oo_122484.jpg"/></fig><fig id="F5" position="float" orientation="portrait"><label>Figures 20, 21.</label><caption><p>
          <italic><tp:taxon-name><tp:taxon-name-part taxon-name-part-type="genus">Alaolacon</tp:taxon-name-part> <tp:taxon-name-part taxon-name-part-type="species">fujiokai</tp:taxon-name-part></tp:taxon-name></italic> sp. n., male, holotype. <bold>20</bold> habitus, dorsal view <bold>21</bold> ditto, ventral view.</p></caption><graphic xmlns:xlink="http://www.w3.org/1999/xlink" xlink:href="zookeys-656-085-g005.jpg" position="float" orientation="portrait" xlink:type="simple" id="oo_122485.jpg"/></fig><fig id="F9" position="float" orientation="portrait"><label>Figures 38–40.</label><caption><p>
          <italic><tp:taxon-name><tp:taxon-name-part taxon-name-part-type="genus">Alaolacon</tp:taxon-name-part> <tp:taxon-name-part taxon-name-part-type="species">megalopus</tp:taxon-name-part></tp:taxon-name></italic> sp. n., male, holotype. <bold>38</bold> habitus, dorsal view <bold>39</bold> ditto, ventral view <bold>40</bold> data labels.</p></caption><graphic xmlns:xlink="http://www.w3.org/1999/xlink" xlink:href="zookeys-656-085-g009.jpg" position="float" orientation="portrait" xlink:type="simple" id="oo_122489.jpg"/></fig><fig id="F12" position="float" orientation="portrait"><label>Figures 55–58.</label><caption><p>
          <italic><tp:taxon-name><tp:taxon-name-part taxon-name-part-type="genus">Alaolacon</tp:taxon-name-part> <tp:taxon-name-part taxon-name-part-type="species">murrayi</tp:taxon-name-part></tp:taxon-name></italic> (Candèze, 1874), comb. n., male, holotype. <bold>55</bold> habitus, dorsal view <bold>56</bold> head, pronotum and scutellum <bold>57</bold> aedeagus, ventral view <bold>58</bold> data labels.</p></caption><graphic xmlns:xlink="http://www.w3.org/1999/xlink" xlink:href="zookeys-656-085-g012.jpg" position="float" orientation="portrait" xlink:type="simple" id="oo_122492.jpg"/></fig></tp:treatment-sec><ref-list><ref id="B17"><mixed-citation xmlns:xlink="http://www.w3.org/1999/xlink" xlink:type="simple">
          <person-group><name name-style="western"><surname>Gemminger</surname><given-names>M</given-names></name><name name-style="western"><surname>Harold</surname><given-names>E freiherr von</given-names></name></person-group> (<year>1869</year>) <source>Catalogus coleopterorum hucusque descriptorum synonymicus et systematicus, autoribus Dr. Gemminger et B. de Harold</source> <volume>5</volume>: <fpage>1347</fpage>–<lpage>1608</lpage>.</mixed-citation></ref><ref id="B4"><mixed-citation xmlns:xlink="http://www.w3.org/1999/xlink" xlink:type="simple">
          <person-group><name name-style="western"><surname>Candèze</surname><given-names>ECA</given-names></name></person-group> (<year>1874</year>) <article-title>Révision de la monographie des Élatérides.</article-title> <source>Mémoires de la Société Royale des Sciences de Liège</source> <volume>2</volume>(<issue>4</issue>): <fpage>1</fpage>–<lpage>218</lpage>. <ext-link xlink:type="simple" ext-link-type="doi" xlink:href="10.5962/bhl.title.47120">https://doi.org/10.5962/bhl.title.47120</ext-link></mixed-citation></ref><ref id="B5"><mixed-citation xmlns:xlink="http://www.w3.org/1999/xlink" xlink:type="simple">
          <person-group><name name-style="western"><surname>Candèze</surname><given-names>ECA</given-names></name></person-group> (<year>1891</year>) <source>Catalogue méthodique des Élatérides connus en 1890</source>. <size units="page">246 pp</size>.</mixed-citation></ref><ref id="B21"><mixed-citation xmlns:xlink="http://www.w3.org/1999/xlink" xlink:type="simple">
          <person-group><name name-style="western"><surname>Schwarz</surname><given-names>G</given-names></name></person-group> (<year>1906</year>) <source>Fam. <tp:taxon-name><tp:taxon-name-part taxon-name-part-type="family">Elateridae</tp:taxon-name-part></tp:taxon-name>. Fasc. 46 A–C. In: Wytsman P (Ed.</source> <publisher-name>) Genera Insectorum</publisher-name>, <publisher-loc>Coleoptera, Louis Desmet-Verteneuil, Brusseles, Belgium</publisher-loc>, <size units="page">370 pp</size>. [6 pls]</mixed-citation></ref><ref id="B18"><mixed-citation xmlns:xlink="http://www.w3.org/1999/xlink" xlink:type="simple">
          <person-group><name name-style="western"><surname>Hyslop</surname><given-names>JA</given-names></name></person-group> (<year>1921</year>) <article-title>Genotypes of the elaterid beetles of the world.</article-title> <source>Proceedings of the United States National Museum</source> <volume>58</volume>: <fpage>621</fpage>–<lpage>680</lpage>. <ext-link xlink:type="simple" ext-link-type="doi" xlink:href="10.5479/si.00963801.2353.621">https://doi.org/10.5479/si.00963801.2353.621</ext-link></mixed-citation></ref><ref id="B19"><mixed-citation xmlns:xlink="http://www.w3.org/1999/xlink" xlink:type="simple">
          <person-group><name name-style="western"><surname>Schenkling</surname><given-names>S</given-names></name></person-group> (<year>1925</year>) <article-title><tp:taxon-name><tp:taxon-name-part taxon-name-part-type="family">Elateridae</tp:taxon-name-part></tp:taxon-name> I (Pars 80).</article-title> In: <person-group><name name-style="western"><surname>Schenkling</surname><given-names>S</given-names></name></person-group> (<role>Ed.</role>) <issue-title>Coleopterorum catalogus auspiciis et auxilio.</issue-title> <source>W. Junk, Berlin</source>, <fpage>1</fpage>–<lpage>263</lpage>.</mixed-citation></ref><ref id="B13"><mixed-citation xmlns:xlink="http://www.w3.org/1999/xlink" xlink:type="simple">
          <person-group><name name-style="western"><surname>Fleutiaux</surname><given-names>E</given-names></name></person-group> (<year>1926</year>) <article-title>Remarques et observations sur le catalogue des <tp:taxon-name><tp:taxon-name-part taxon-name-part-type="family">Elateridae</tp:taxon-name-part></tp:taxon-name>, 1<sup>ere</sup> partie, de M. S. Schenkling.</article-title> <source>Annales de la Société Entomologique de France</source> <volume>95</volume>: <fpage>91</fpage>–<lpage>112</lpage>.</mixed-citation></ref><ref id="B14"><mixed-citation xmlns:xlink="http://www.w3.org/1999/xlink" xlink:type="simple">
          <person-group><name name-style="western"><surname>Fleutiaux</surname><given-names>E</given-names></name></person-group> (<year>1928</year>) <article-title>Description d’un Élatéride nouveau.</article-title> <source>Encyclopédie entomologique, Série B, I, <tp:taxon-name><tp:taxon-name-part taxon-name-part-type="order">Coleoptera</tp:taxon-name-part></tp:taxon-name></source> <volume>III</volume>: <fpage>177</fpage>–<lpage>178</lpage>.</mixed-citation></ref><ref id="B7"><mixed-citation xmlns:xlink="http://www.w3.org/1999/xlink" xlink:type="simple">
          <person-group><name name-style="western"><surname>Casari-Chen</surname><given-names>SA</given-names></name></person-group> (<year>1993</year>) <article-title>Systematics and evolution of <tp:taxon-name><tp:taxon-name-part taxon-name-part-type="tribe">Hemirhipini</tp:taxon-name-part></tp:taxon-name> from Old World and Australia I. Genera removed from tribe (<tp:taxon-name><tp:taxon-name-part taxon-name-part-type="order">Coleoptera</tp:taxon-name-part></tp:taxon-name>, <tp:taxon-name><tp:taxon-name-part taxon-name-part-type="family">Elateridae</tp:taxon-name-part></tp:taxon-name>, <tp:taxon-name><tp:taxon-name-part taxon-name-part-type="subfamily">Pyrophorinae</tp:taxon-name-part></tp:taxon-name>).</article-title> <source>Revista Brasileira de Entomologia</source> <volume>37</volume>(<issue>2</issue>): <fpage>223</fpage>–<lpage>262</lpage>.</mixed-citation></ref><ref id="B6"><mixed-citation xmlns:xlink="http://www.w3.org/1999/xlink" xlink:type="simple">
          <person-group><name name-style="western"><surname>Casari</surname><given-names>SA</given-names></name></person-group> (<year>2008</year>) <article-title>Cladistic analysis of <tp:taxon-name><tp:taxon-name-part taxon-name-part-type="tribe">Hemirhipini</tp:taxon-name-part></tp:taxon-name> with establishment of <italic><tp:taxon-name><tp:taxon-name-part taxon-name-part-type="genus">Propalaus</tp:taxon-name-part></tp:taxon-name></italic> gen. n. (<tp:taxon-name><tp:taxon-name-part taxon-name-part-type="order">Coleoptera</tp:taxon-name-part></tp:taxon-name>, <tp:taxon-name><tp:taxon-name-part taxon-name-part-type="family">Elateridae</tp:taxon-name-part></tp:taxon-name>, <tp:taxon-name><tp:taxon-name-part taxon-name-part-type="subfamily">Agrypninae</tp:taxon-name-part></tp:taxon-name>).</article-title> <source>Papéis Avulsos de Zoologia</source> <volume>48</volume>(<issue>16</issue>): <fpage>139</fpage>–<lpage>180</lpage>. <ext-link xlink:type="simple" ext-link-type="doi" xlink:href="10.1590/S0031-10492008001600001">https://doi.org/10.1590/S0031-10492008001600001</ext-link></mixed-citation></ref><ref id="B16"><mixed-citation xmlns:xlink="http://www.w3.org/1999/xlink" xlink:type="simple">
          <person-group><name name-style="western"><surname>Fleutiaux</surname><given-names>E</given-names></name></person-group> (<year>1947</year>) <article-title>Révision des Élatérides (Coléoptères) de l’Indo-chine française.</article-title> <source>Notes d’Entomologie Chinoise</source> <volume>11</volume>(<issue>8</issue>): <fpage>233</fpage>–<lpage>420</lpage>.</mixed-citation></ref><ref id="B20"><mixed-citation xmlns:xlink="http://www.w3.org/1999/xlink" xlink:type="simple">
          <person-group><name name-style="western"><surname>Schenkling</surname><given-names>S</given-names></name></person-group> (<year>1927</year>) <article-title><tp:taxon-name><tp:taxon-name-part taxon-name-part-type="family">Elateridae</tp:taxon-name-part></tp:taxon-name> II (Pars 88).</article-title> In: <person-group><name name-style="western"><surname>Schenkling</surname><given-names>S</given-names></name></person-group> (<role>Ed.</role>) <issue-title>Coleopterorum catalogus auspiciis et auxilio.</issue-title> <source>W. Junk, Berlin</source>, <fpage>264</fpage>–<lpage>636</lpage>.</mixed-citation></ref><ref id="B23"><mixed-citation xmlns:xlink="http://www.w3.org/1999/xlink" xlink:type="simple">
          <person-group><name name-style="western"><surname>Tarnawski</surname><given-names>D</given-names></name></person-group> (<year>2001</year>) <article-title>A world catalogue of <tp:taxon-name><tp:taxon-name-part taxon-name-part-type="tribe">Ctenicerini</tp:taxon-name-part></tp:taxon-name> Fleutiaux, 1936. Part II (<tp:taxon-name><tp:taxon-name-part taxon-name-part-type="order">Coleoptera</tp:taxon-name-part></tp:taxon-name>: <tp:taxon-name><tp:taxon-name-part taxon-name-part-type="family">Elateridae</tp:taxon-name-part></tp:taxon-name>: <tp:taxon-name><tp:taxon-name-part taxon-name-part-type="subfamily">Athoinae</tp:taxon-name-part></tp:taxon-name>).</article-title> <source>Genus</source> <volume>12</volume>(<issue>3</issue>): <fpage>277</fpage>–<lpage>323</lpage>.</mixed-citation></ref><ref id="B12"><mixed-citation xmlns:xlink="http://www.w3.org/1999/xlink" xlink:type="simple">
          <person-group><name name-style="western"><surname>Fleutiaux</surname><given-names>E</given-names></name></person-group> (<year>1924</year>) <article-title>Faune entomologique de l’Indochine Française, Fascicule no. 7, <tp:taxon-name><tp:taxon-name-part taxon-name-part-type="family">Melasidae</tp:taxon-name-part></tp:taxon-name> et <tp:taxon-name><tp:taxon-name-part taxon-name-part-type="family">Elateridae</tp:taxon-name-part></tp:taxon-name>.</article-title> <source>Opuscula de l’Institut Scientifique de l’Indochine</source> <volume>2</volume>: <fpage>1</fpage>–<lpage>184</lpage>.</mixed-citation></ref><ref id="B15"><mixed-citation xmlns:xlink="http://www.w3.org/1999/xlink" xlink:type="simple">
          <person-group><name name-style="western"><surname>Fleutiaux</surname><given-names>E</given-names></name></person-group> (<year>1940</year>) <article-title>Les Élatérides de l’Indo-chine française. (Huitième et dernière partie).</article-title> <source>Annales de la Société Entomologique de France</source> <volume>108</volume>(<issue>1939</issue>): <fpage>121</fpage>–<lpage>148</lpage>.</mixed-citation></ref></ref-list></tp:taxon-treatment>
