# Supplementary material for: The genus Alaolacon Candèze, a senior synonym of the genus Eumoeus Candèze (Coleoptera, Elateridae, Agrypninae)
Source: Zookeys. 2017 Feb 14;(656):85–110. doi: 10.3897/zookeys.656.8914 (PMC5345363; doi:10.3897/zookeys.656.8914)
Supplement: XML Treatment for Alaolacon candezei [file zookeys.656.8914-treatment2.xml]

<!DOCTYPE tp:taxon-treatment
  PUBLIC "-//TaxonX//DTD Taxonomic Treatment Publishing DTD v0 20100105//EN" "tax-treatment-NSO.dtd">
<tp:taxon-treatment xmlns:tp="http://www.plazi.org/taxpub"><tp:treatment-meta><kwd-group><label>Taxon classification</label><kwd><named-content content-type="kingdom">Animalia</named-content></kwd><kwd><named-content content-type="order">Coleoptera</named-content></kwd><kwd><named-content content-type="family">Elateridae</named-content></kwd></kwd-group><mixed-citation publication-type="journal"><person-group><name><surname>Arimoto</surname><given-names>Kôichi</given-names></name><name><surname>Arimoto</surname><given-names>Hisayuki</given-names></name></person-group><article-title>The genus <italic><tp:taxon-name><tp:taxon-name-part taxon-name-part-type="genus">Alaolacon</tp:taxon-name-part></tp:taxon-name></italic> Candèze, a senior synonym of the genus <italic><tp:taxon-name><tp:taxon-name-part taxon-name-part-type="genus">Eumoeus</tp:taxon-name-part></tp:taxon-name></italic> Candèze (<tp:taxon-name><tp:taxon-name-part taxon-name-part-type="order">Coleoptera</tp:taxon-name-part></tp:taxon-name>, <tp:taxon-name><tp:taxon-name-part taxon-name-part-type="family">Elateridae</tp:taxon-name-part></tp:taxon-name>, <tp:taxon-name><tp:taxon-name-part taxon-name-part-type="subfamily">Agrypninae</tp:taxon-name-part></tp:taxon-name>)</article-title><source>Zookeys</source><day>14</day><month>2</month><year>2017</year><volume>2017</volume><issue>656</issue><fpage>85</fpage><lpage>110</lpage><pub-id pub-id-type="doi">10.3897/zookeys.656.8914</pub-id></mixed-citation></tp:treatment-meta><tp:nomenclature><tp:taxon-name>
            <tp:taxon-name-part taxon-name-part-type="genus">Alaolacon</tp:taxon-name-part>
            <tp:taxon-name-part taxon-name-part-type="species">candezei</tp:taxon-name-part>
          </tp:taxon-name><tp:taxon-authority>Fleutiaux, 1928</tp:taxon-authority><xref ref-type="fig" rid="F1">Figures 1–3</xref><xref ref-type="fig" rid="F2">, 4–11</xref><xref ref-type="fig" rid="F3">, 12–16</xref><tp:nomenclature-citation-list><tp:nomenclature-citation><tp:taxon-name>
                <tp:taxon-name-part taxon-name-part-type="genus">Alaolacon</tp:taxon-name-part> <tp:taxon-name-part taxon-name-part-type="species">candezei</tp:taxon-name-part></tp:taxon-name><comment>Fleutiaux, 1928: 177 (original description; type locality: Malaysia, East Malaysia (Sabah), Banggi Island).</comment></tp:nomenclature-citation></tp:nomenclature-citation-list></tp:nomenclature><tp:treatment-sec sec-type="type material" id="SECID0E4HAG"><title>Type material.</title><p>
            <bold>Holotype</bold>. Female, Banggi Island (located off the northern coast of Borneo), Sabah, Malaysia, Waterstradt leg. [<named-content xmlns:xlink="http://www.w3.org/1999/xlink" content-type="dwc:institutional_code" xlink:type="simple">MNHN</named-content>] (Fig. <xref ref-type="fig" rid="F1">3</xref>). Label data: “TYPE”; [female symbol]; “Banguey/ Borneo/ Waterstradt” “= <tp:taxon-name><tp:taxon-name-part taxon-name-part-type="species">cyanipennis</tp:taxon-name-part></tp:taxon-name> Cand.?/ Collection FLEUTIAUX”; “<tp:taxon-name><tp:taxon-name-part taxon-name-part-type="genus">Alaolacon</tp:taxon-name-part></tp:taxon-name>/ <tp:taxon-name><tp:taxon-name-part taxon-name-part-type="species">candezei</tp:taxon-name-part></tp:taxon-name>/ Fleut. type/ Collection FLEUTIAUX”; “<tp:taxon-name><tp:taxon-name-part taxon-name-part-type="genus">Alaolacon</tp:taxon-name-part></tp:taxon-name>/ <tp:taxon-name><tp:taxon-name-part taxon-name-part-type="species">candezei</tp:taxon-name-part></tp:taxon-name> Fleut./ COLLECTION FLEUTIAUX”; “Muséum paris/ Coll./ E. Fleutiaux”.</p></tp:treatment-sec><tp:treatment-sec sec-type="diagnosis" id="SECID0EBKAG"><title>Diagnosis.</title><p>Body black, elytra blue and with metallic luster, legs red-black; setae white; frontal depression moderate; eye small; female antennomere III subpectinate, 1.2 × as long as wide; prothorax almost as long as wide, widest posteriorly; pronotum with anterior angles bisinuate, median longitudinal depression shallow, not reaching anterior margin or base, punctate; anterior angles of hypomeron rounded; prosternal spine inclined weakly behind procoxae; scutellum concave laterally, widest near posterior 2/5; hind wings without wedge cell, with cross vein between veins MP4 and CuA2 located at contact point between veins MP3 and MP4; female sternite VIII with apex concave.</p></tp:treatment-sec><tp:treatment-sec sec-type="description" id="SECID0EGKAG"><title>Measurements.</title><p>
            <abbrev xmlns:xlink="http://www.w3.org/1999/xlink" xlink:title="body length from head to elytral apices" id="ABBRID0EMKAG" xlink:type="simple">BL</abbrev>: 24.0, <abbrev xmlns:xlink="http://www.w3.org/1999/xlink" xlink:title="the maximum body width" id="ABBRID0EQKAG" xlink:type="simple">BW</abbrev>: 8.35, <abbrev xmlns:xlink="http://www.w3.org/1999/xlink" xlink:title="the minimum distance between the eyes" id="ABBRID0EUKAG" xlink:type="simple">MIE</abbrev>: 2.56, <abbrev xmlns:xlink="http://www.w3.org/1999/xlink" xlink:title="the maximum distance across the eyes" id="ABBRID0EYKAG" xlink:type="simple">MAE</abbrev>: 3.47, <abbrev xmlns:xlink="http://www.w3.org/1999/xlink" xlink:title="Ocular index: MIE/MAE × 100" id="ABBRID0E3KAG" xlink:type="simple">OI</abbrev>: 74, <abbrev xmlns:xlink="http://www.w3.org/1999/xlink" xlink:title="the maximum pronotum length including posterior angles" id="ABBRID0EALAG" xlink:type="simple">PL</abbrev>: 7.64, <abbrev xmlns:xlink="http://www.w3.org/1999/xlink" xlink:title="length of the midline of pronotum" id="ABBRID0EELAG" xlink:type="simple">PML</abbrev>: 6.67; <abbrev xmlns:xlink="http://www.w3.org/1999/xlink" xlink:title="the maximum pronotum width including posterior angles" id="ABBRID0EILAG" xlink:type="simple">PW</abbrev>: 7.70, <abbrev xmlns:xlink="http://www.w3.org/1999/xlink" xlink:title="Pronotam index: PL/PW × 100" id="ABBRID0EMLAG" xlink:type="simple">PI</abbrev>: 99, <abbrev xmlns:xlink="http://www.w3.org/1999/xlink" xlink:title="the maximum elytra length" id="ABBRID0EQLAG" xlink:type="simple">EL</abbrev>: 15.7, <abbrev xmlns:xlink="http://www.w3.org/1999/xlink" xlink:title="the maximum elytra width" id="ABBRID0EULAG" xlink:type="simple">EW</abbrev>: 8.35, <abbrev xmlns:xlink="http://www.w3.org/1999/xlink" xlink:title="Elytra index: EL/EW × 100" id="ABBRID0EYLAG" xlink:type="simple">EI</abbrev>: 188.</p></tp:treatment-sec><tp:treatment-sec sec-type="redescription" id="SECID0E3LAG"><title>Redescription of female.</title><p>
            <italic>Body</italic> (Figs <xref ref-type="fig" rid="F1">1</xref>, <xref ref-type="fig" rid="F1">2</xref>) shiny; elytra with weak metallic luster. Color. Body black; mouth-parts brown, mandible black, galea and lacinia orange; elytra black-blue; pronotosternal sutures and legs red-black; tarsal claws yellow-brown. Hairs. Body covered with white flatted setae; antennomere I and legs with intermixed brown and white setae; antennomeres II-XI with brown setae. (Most setae of elytra lost.)</p><p>
            <italic>Head</italic>. Frontal depression moderate (Fig. <xref ref-type="fig" rid="F2">4</xref>). Eyes small. Antennomere II conical; antennomere III longest, subpectinate, 1.2 × as long as wide, 3.0 × times as long as II; apical half part of antennomere XI thinner than its basal half part (Fig. <xref ref-type="fig" rid="F2">5</xref>: dotted line). Apical maxillary palpomere 1.6 × as long as wide (Fig. <xref ref-type="fig" rid="F2">6</xref>).</p><p>
            <italic>Prothorax</italic> almost as long as wide, widest posteriorly; hind angles straight posteriorly. Pronotum with anterior angle bisinuate; median longitudinal depression shallow, not reaching anterior margin or base, punctate. Hypomeron with anterior angles rounded (Fig. <xref ref-type="fig" rid="F2">8</xref>). Prosternal spine inclined weakly (at 8 degrees) behind procoxae (Fig. <xref ref-type="fig" rid="F2">7</xref>). Scutellum (Fig. <xref ref-type="fig" rid="F2">10</xref>) 1.2 × as long as wide, concave laterally, widest near posterior 2/5. Hind wings with cross vein between veins MP4 and CuA2 apparent, not completely connected with CuA2, located at contact point between veins MP3 and MP4 (Fig. <xref ref-type="fig" rid="F2">11</xref>: arrow); wedge cell absent. Elytra widest on basal half; intervals with uniformly small punctures.</p><p>
            <italic>Abdomen</italic>. Ventrite V 0.59 × as long as wide. Tergite VIII (Fig. <xref ref-type="fig" rid="F3">12</xref>) truncate apically. Sternite VIII (Fig. <xref ref-type="fig" rid="F3">13</xref>) widest at apical 1/3, apex concave; spiculum ventrale1.4 × longer than sternite VIII.</p><p>
            <italic>Genitalia</italic> (Fig. <xref ref-type="fig" rid="F3">14</xref>). Ovipositor with coxites not sclerotized at apex (Fig. <xref ref-type="fig" rid="F3">15</xref>). Bursa copulatrix with three short sacs (Fig. <xref ref-type="fig" rid="F3">16</xref>: arrows); without sclerotized structures.</p><!--PageBreak--><!--PageBreak--></tp:treatment-sec><tp:treatment-sec sec-type="Male" id="SECID0EOOAG"><title>Male.</title><p>Unknown.</p></tp:treatment-sec><tp:treatment-sec sec-type="distribution" id="SECID0ETOAG"><title>Distribution.</title><p>Malaysia: Sabah: Banggi Island.</p></tp:treatment-sec><tp:treatment-sec sec-type="remarks" id="SECID0EYOAG"><title>Remarks.</title><p>This species is similar to <italic><tp:taxon-name><tp:taxon-name-part taxon-name-part-type="genus">Alaolacon</tp:taxon-name-part> <tp:taxon-name-part taxon-name-part-type="species">cyanipennis</tp:taxon-name-part></tp:taxon-name></italic> Candèze, 1865 in large body size (24.0 mm), black body and elytra with metallic luster, but is distinguished by <!--PageBreak-->the following contrasting characters (<italic><tp:taxon-name><tp:taxon-name-part taxon-name-part-type="genus">Alaolacon</tp:taxon-name-part> <tp:taxon-name-part taxon-name-part-type="species">cyanipennis</tp:taxon-name-part></tp:taxon-name></italic> in parentheses): female antennomere III pectinate (Fig. <xref ref-type="fig" rid="F2">5</xref>) (female antennomere III trapezoidal); prothorax widest posteriorly (Fig. <xref ref-type="fig" rid="F1">1</xref>) (prothorax widest at mid-length except for posterior angles, Fig. <xref ref-type="fig" rid="F4">17</xref>); scutellum widest near posterior 2/5 (Fig. <xref ref-type="fig" rid="F2">10</xref>) (scutellum near posterior 1/3); wedge cell of hind wings absent (Fig. <xref ref-type="fig" rid="F2">11</xref>) (wedge cell of hind wings present, Fig. <xref ref-type="fig" rid="F4">18</xref>); female sternite VIII with apex concave (Fig. <xref ref-type="fig" rid="F3">13</xref>) (female sternite VIII with apex rounded).</p><fig id="F4" position="float" orientation="portrait"><label>Figures 17–19.</label><caption><p>
          <italic><tp:taxon-name><tp:taxon-name-part taxon-name-part-type="genus">Alaolacon</tp:taxon-name-part> <tp:taxon-name-part taxon-name-part-type="species">cyanipennis</tp:taxon-name-part></tp:taxon-name></italic> Candèze, 1865, female, lectotype <bold>17</bold> habitus, dorsal view <bold>18</bold> right hind wing <bold>19</bold> data labels and body parts.</p></caption><graphic xmlns:xlink="http://www.w3.org/1999/xlink" xlink:href="zookeys-656-085-g004.jpg" position="float" orientation="portrait" xlink:type="simple" id="oo_122484.jpg"/></fig><p>This species are known only from the female holotype. We predict that the males also exhibit blue elytra and with metallic luster, scutellum widest near posterior 2/5, hind wings without wedge cell and with cross vein between veins MP4 and CuA2 located at contact point between veins MP3 and MP4.</p></tp:treatment-sec><tp:treatment-sec><!--Section generated to contain objects referenced in tp:taxon-treatment.--><fig id="F1" position="float" orientation="portrait"><label>Figures 1–3.</label><caption><p>
          <italic><tp:taxon-name><tp:taxon-name-part taxon-name-part-type="genus">Alaolacon</tp:taxon-name-part> <tp:taxon-name-part taxon-name-part-type="species">candezei</tp:taxon-name-part></tp:taxon-name></italic> Fleutiaux, 1928, female, holotype. <bold>1</bold> habitus, dorsal view <bold>2</bold> ditto, ventral view <bold>3</bold> data labels.</p></caption><graphic xmlns:xlink="http://www.w3.org/1999/xlink" xlink:href="zookeys-656-085-g001.jpg" position="float" orientation="portrait" xlink:type="simple" id="oo_122481.jpg"/></fig><fig id="F2" position="float" orientation="portrait"><label>Figures 4–11.</label><caption><p>
          <italic><tp:taxon-name><tp:taxon-name-part taxon-name-part-type="genus">Alaolacon</tp:taxon-name-part> <tp:taxon-name-part taxon-name-part-type="species">candezei</tp:taxon-name-part></tp:taxon-name></italic> Fleutiaux, 1928, female, holotype. <bold>4</bold> head and pronotum, anterolateral view <bold>5</bold> right antenna, anterior side (dotted line: apical half part of antennomere XI thinner than its basal half part) <bold>6</bold> mouth-parts <bold>7</bold> prosternal process, lateral view <bold>8</bold> anterior angle of hypomeron (arrow: mesal edge carinate anterolaterad) <bold>9</bold> posterior part of hypomeron and mesothorax, ventral view (arrows: posterior margin with two angles) <bold>10</bold> scutellum <bold>11</bold> right hind wing (arrow: cross vein between veins MP4 and CuA2 located at contact point between veins MP3 and MP4).</p></caption><graphic xmlns:xlink="http://www.w3.org/1999/xlink" xlink:href="zookeys-656-085-g002.jpg" position="float" orientation="portrait" xlink:type="simple" id="oo_122482.jpg"/></fig><fig id="F3" position="float" orientation="portrait"><label>Figures 12–16.</label><caption><p>
          <italic><tp:taxon-name><tp:taxon-name-part taxon-name-part-type="genus">Alaolacon</tp:taxon-name-part> <tp:taxon-name-part taxon-name-part-type="species">candezei</tp:taxon-name-part></tp:taxon-name></italic> Fleutiaux, 1928, female, holotype. <bold>12</bold> tergite VIII <bold>13</bold> sternite VIII, ventral view and tergite VIII, dorsal view <bold>14</bold> genitalia, dorsal view <bold>15</bold> coxites, dorsal view <bold>16</bold> vagina and bursa copulatrix, dorsal view (arrow: bursa copulatrix with three short sacs).</p></caption><graphic xmlns:xlink="http://www.w3.org/1999/xlink" xlink:href="zookeys-656-085-g003.jpg" position="float" orientation="portrait" xlink:type="simple" id="oo_122483.jpg"/></fig></tp:treatment-sec></tp:taxon-treatment>
