# Supplementary material for: The genus Alaolacon Candèze, a senior synonym of the genus Eumoeus Candèze (Coleoptera, Elateridae, Agrypninae)
Source: Zookeys. 2017 Feb 14;(656):85–110. doi: 10.3897/zookeys.656.8914 (PMC5345363; doi:10.3897/zookeys.656.8914)
Supplement: XML Treatment for Alaolacon cyanipennis [file zookeys.656.8914-treatment3.xml]

<!DOCTYPE tp:taxon-treatment
  PUBLIC "-//TaxonX//DTD Taxonomic Treatment Publishing DTD v0 20100105//EN" "tax-treatment-NSO.dtd">
<tp:taxon-treatment xmlns:tp="http://www.plazi.org/taxpub"><tp:treatment-meta><kwd-group><label>Taxon classification</label><kwd><named-content content-type="kingdom">Animalia</named-content></kwd><kwd><named-content content-type="order">Coleoptera</named-content></kwd><kwd><named-content content-type="family">Elateridae</named-content></kwd></kwd-group><mixed-citation publication-type="journal"><person-group><name><surname>Arimoto</surname><given-names>Kôichi</given-names></name><name><surname>Arimoto</surname><given-names>Hisayuki</given-names></name></person-group><article-title>The genus <italic><tp:taxon-name><tp:taxon-name-part taxon-name-part-type="genus">Alaolacon</tp:taxon-name-part></tp:taxon-name></italic> Candèze, a senior synonym of the genus <italic><tp:taxon-name><tp:taxon-name-part taxon-name-part-type="genus">Eumoeus</tp:taxon-name-part></tp:taxon-name></italic> Candèze (<tp:taxon-name><tp:taxon-name-part taxon-name-part-type="order">Coleoptera</tp:taxon-name-part></tp:taxon-name>, <tp:taxon-name><tp:taxon-name-part taxon-name-part-type="family">Elateridae</tp:taxon-name-part></tp:taxon-name>, <tp:taxon-name><tp:taxon-name-part taxon-name-part-type="subfamily">Agrypninae</tp:taxon-name-part></tp:taxon-name>)</article-title><source>Zookeys</source><day>14</day><month>2</month><year>2017</year><volume>2017</volume><issue>656</issue><fpage>85</fpage><lpage>110</lpage><pub-id pub-id-type="doi">10.3897/zookeys.656.8914</pub-id></mixed-citation></tp:treatment-meta><tp:nomenclature><tp:taxon-name>
            <tp:taxon-name-part taxon-name-part-type="genus">Alaolacon</tp:taxon-name-part>
            <tp:taxon-name-part taxon-name-part-type="species">cyanipennis</tp:taxon-name-part>
          </tp:taxon-name><tp:taxon-authority>Candèze, 1865</tp:taxon-authority><xref ref-type="fig" rid="F4">Figures 17–19</xref><!--PageBreak--><tp:nomenclature-citation-list><tp:nomenclature-citation><tp:taxon-name>
                <tp:taxon-name-part taxon-name-part-type="genus">Alaolacon</tp:taxon-name-part> <tp:taxon-name-part taxon-name-part-type="species">cyanipennis</tp:taxon-name-part></tp:taxon-name><comment>Candèze, 1865: 13 (original description: type locality: Peninsular Malaysia); <xref ref-type="bibr" rid="B17">Gemminger and Harold 1869</xref>: 1498 (catalogue of <tp:taxon-name><tp:taxon-name-part taxon-name-part-type="order">Coleoptera</tp:taxon-name-part></tp:taxon-name>); <xref ref-type="bibr" rid="B4">Candèze 1874</xref>: 114 (monograph); <xref ref-type="bibr" rid="B5">Candèze 1891</xref>: 29 (catalogue; description of type locality: Malacca); <xref ref-type="bibr" rid="B21">Schwarz 1906</xref>: 316 (catalogue); <xref ref-type="bibr" rid="B18">Hyslop 1921</xref>: 625 (type species); <xref ref-type="bibr" rid="B19">Schenkling 1925</xref>: 40 (catalogue); <xref ref-type="bibr" rid="B13">Fleutiaux 1926</xref>: 102 (catalogue); <xref ref-type="bibr" rid="B7">Casari-Chen 1993</xref>: (description; designation of homeotype); <xref ref-type="bibr" rid="B22">Suzuki 2004</xref>: 152 (record from Sumatra).</comment></tp:nomenclature-citation></tp:nomenclature-citation-list></tp:nomenclature><tp:treatment-sec sec-type="type material" id="SECID0ERUAG"><title>Type material.</title><p>
            <bold>Lectotype</bold>. Female, Malacca, West Malaysia (Peninsular Malaysia), Malaysia, Janson coll. [<abbrev xmlns:xlink="http://www.w3.org/1999/xlink" content-type="institution" xlink:title="The Natural History Museum, London" id="ABBRID0EZUAG" xlink:type="simple">BMNH</abbrev>] (Fig. <xref ref-type="fig" rid="F4">19</xref>). Label data: “Malacca”; [female symbol]; Janson coll/ 1903-130.; “<tp:taxon-name><tp:taxon-name-part taxon-name-part-type="genus">Alaolacon</tp:taxon-name-part></tp:taxon-name>/ <tp:taxon-name><tp:taxon-name-part taxon-name-part-type="species">cyanipennis</tp:taxon-name-part></tp:taxon-name>/ Cdz. ”; “<tp:taxon-name><tp:taxon-name-part taxon-name-part-type="genus">Alaolacon</tp:taxon-name-part></tp:taxon-name>/ <tp:taxon-name><tp:taxon-name-part taxon-name-part-type="species">cyanipennis</tp:taxon-name-part></tp:taxon-name> Cand./ Comp to RSNB/ smaller female/ C.M.F. von Hayek/ 1976”; “female int. genitalia/ delicate no plates/ C.M.F. von Hayek/ 1978”; “Antseps”; “mouthparts in/ separate vial/ C.M.F. von Hayek 1991/ by Casari-Chen”; and with the authors’ red lectotype label: “LECTOTYPE/ <tp:taxon-name><tp:taxon-name-part taxon-name-part-type="genus">Alaolacon</tp:taxon-name-part> <tp:taxon-name-part taxon-name-part-type="species">cyanipennis</tp:taxon-name-part></tp:taxon-name>/ Candèze, 1865”.</p></tp:treatment-sec><tp:treatment-sec sec-type="diagnosis" id="SECID0EKWAG"><title>Diagnosis.</title><p>Body black, elytra blue-black and with metallic luster; setae white; female antennomere III trapezoidal, 1.4 × as long as wide; prothorax as long as wide, widest at mid-length except for posterior angles; pronotal anterior angles bisinuate and rounded; anterior angles of hypomeron rounded; prosternal spine inclined weakly behind procoxae; scutellum concave laterally, widest near posterior 1/3; hind wings with wedge cell, with cross vein between veins MP4 and CuA2 located at contact point between veins MP3 and MP4; female sternite VIII with rounded apex.</p></tp:treatment-sec><tp:treatment-sec sec-type="description" id="SECID0EPWAG"><title>Description.</title><p>See <xref ref-type="bibr" rid="B7">Casari-Chen (1993)</xref> for a detailed description.</p></tp:treatment-sec><tp:treatment-sec sec-type="distribution" id="SECID0EZWAG"><title>Distribution.</title><p>Malaysia: the Peninsular Malaysia. Indonesia: Sumatra.</p></tp:treatment-sec><tp:treatment-sec sec-type="remarks" id="SECID0E5WAG"><title>Remarks.</title><p>
            <xref ref-type="bibr" rid="B3">Candèze (1865)</xref> did not provide the number of the type specimens. <xref ref-type="bibr" rid="B3">Candèze (1865)</xref> mentioned that “<italic>Elle a été découverte et apportée récemment en Europe par M. de Castelnau. Je l’ai vue dans sa collection, ainsi que dans celle de M. le comte de Mniszech</italic>”. Mniszech’s collection went to Laporte de Castelnau, part of this went to <!--PageBreak-->Janson and then to <abbrev xmlns:xlink="http://www.w3.org/1999/xlink" content-type="institution" xlink:title="The Natural History Museum, London" id="ABBRID0EQXAG" xlink:type="simple">BMNH</abbrev>. Candèze’s first collection of <tp:taxon-name><tp:taxon-name-part taxon-name-part-type="family">Elateridae</tp:taxon-name-part></tp:taxon-name> (up to 1869) went to the <abbrev xmlns:xlink="http://www.w3.org/1999/xlink" content-type="institution" xlink:title="The Natural History Museum, London" id="ABBRID0E1XAG" xlink:type="simple">BMNH</abbrev>, while a second collection of <tp:taxon-name><tp:taxon-name-part taxon-name-part-type="family">Elateridae</tp:taxon-name-part></tp:taxon-name> went to <named-content xmlns:xlink="http://www.w3.org/1999/xlink" content-type="dwc:institutional_code" xlink:type="simple">IRSNB</named-content> (<xref ref-type="bibr" rid="B1">Bousquet 2016</xref>). <abbrev xmlns:xlink="http://www.w3.org/1999/xlink" content-type="institution" xlink:title="The Natural History Museum, London" id="ABBRID0EQYAG" xlink:type="simple">BMNH</abbrev> can be most expected to hold types of this species because it was described before 1869. Label data of the examined specimen in <abbrev xmlns:xlink="http://www.w3.org/1999/xlink" content-type="institution" xlink:title="The Natural History Museum, London" id="ABBRID0EVYAG" xlink:type="simple">BMNH</abbrev> agree with the original description. The external features of the specimen also agree with the original description. Thus, the specimen should be considered a syntype. <xref ref-type="bibr" rid="B7">Casari-Chen (1993)</xref> considered the type specimen as a homeotype. We designated the known syntype as lectotype to stabilize the classification.</p><!--PageBreak--><p>We could not locate other syntypes including at <named-content xmlns:xlink="http://www.w3.org/1999/xlink" content-type="dwc:institutional_code" xlink:type="simple">IRSNB</named-content> in this time. Laporte de Castelnau’s first collection was given to the National Institution of the Promotion of Science in Washington DC but was probably destroyed by fire, while part of his later collection was left to the Melbourne Museum in Australia (<xref ref-type="bibr" rid="B1">Bousquet 2016</xref>).</p><p>Only female specimens are known (<xref ref-type="bibr" rid="B3">Candèze 1865</xref>; <xref ref-type="bibr" rid="B22">Suzuki 2004</xref>). Only this species exhibits hind wings with wedge cell in this genus, whereas the other species lost wedge cell of hind wings. We predict that the male could also be recognized by presence of the wedge cell.</p></tp:treatment-sec><tp:treatment-sec><!--Section generated to contain objects referenced in tp:taxon-treatment.--><fig id="F4" position="float" orientation="portrait"><label>Figures 17–19.</label><caption><p>
          <italic><tp:taxon-name><tp:taxon-name-part taxon-name-part-type="genus">Alaolacon</tp:taxon-name-part> <tp:taxon-name-part taxon-name-part-type="species">cyanipennis</tp:taxon-name-part></tp:taxon-name></italic> Candèze, 1865, female, lectotype <bold>17</bold> habitus, dorsal view <bold>18</bold> right hind wing <bold>19</bold> data labels and body parts.</p></caption><graphic xmlns:xlink="http://www.w3.org/1999/xlink" xlink:href="zookeys-656-085-g004.jpg" position="float" orientation="portrait" xlink:type="simple" id="oo_122484.jpg"/></fig></tp:treatment-sec><ref-list><ref id="B17"><mixed-citation xmlns:xlink="http://www.w3.org/1999/xlink" xlink:type="simple">
          <person-group><name name-style="western"><surname>Gemminger</surname><given-names>M</given-names></name><name name-style="western"><surname>Harold</surname><given-names>E freiherr von</given-names></name></person-group> (<year>1869</year>) <source>Catalogus coleopterorum hucusque descriptorum synonymicus et systematicus, autoribus Dr. Gemminger et B. de Harold</source> <volume>5</volume>: <fpage>1347</fpage>–<lpage>1608</lpage>.</mixed-citation></ref><ref id="B4"><mixed-citation xmlns:xlink="http://www.w3.org/1999/xlink" xlink:type="simple">
          <person-group><name name-style="western"><surname>Candèze</surname><given-names>ECA</given-names></name></person-group> (<year>1874</year>) <article-title>Révision de la monographie des Élatérides.</article-title> <source>Mémoires de la Société Royale des Sciences de Liège</source> <volume>2</volume>(<issue>4</issue>): <fpage>1</fpage>–<lpage>218</lpage>. <ext-link xlink:type="simple" ext-link-type="doi" xlink:href="10.5962/bhl.title.47120">https://doi.org/10.5962/bhl.title.47120</ext-link></mixed-citation></ref><ref id="B5"><mixed-citation xmlns:xlink="http://www.w3.org/1999/xlink" xlink:type="simple">
          <person-group><name name-style="western"><surname>Candèze</surname><given-names>ECA</given-names></name></person-group> (<year>1891</year>) <source>Catalogue méthodique des Élatérides connus en 1890</source>. <size units="page">246 pp</size>.</mixed-citation></ref><ref id="B21"><mixed-citation xmlns:xlink="http://www.w3.org/1999/xlink" xlink:type="simple">
          <person-group><name name-style="western"><surname>Schwarz</surname><given-names>G</given-names></name></person-group> (<year>1906</year>) <source>Fam. <tp:taxon-name><tp:taxon-name-part taxon-name-part-type="family">Elateridae</tp:taxon-name-part></tp:taxon-name>. Fasc. 46 A–C. In: Wytsman P (Ed.</source> <publisher-name>) Genera Insectorum</publisher-name>, <publisher-loc>Coleoptera, Louis Desmet-Verteneuil, Brusseles, Belgium</publisher-loc>, <size units="page">370 pp</size>. [6 pls]</mixed-citation></ref><ref id="B18"><mixed-citation xmlns:xlink="http://www.w3.org/1999/xlink" xlink:type="simple">
          <person-group><name name-style="western"><surname>Hyslop</surname><given-names>JA</given-names></name></person-group> (<year>1921</year>) <article-title>Genotypes of the elaterid beetles of the world.</article-title> <source>Proceedings of the United States National Museum</source> <volume>58</volume>: <fpage>621</fpage>–<lpage>680</lpage>. <ext-link xlink:type="simple" ext-link-type="doi" xlink:href="10.5479/si.00963801.2353.621">https://doi.org/10.5479/si.00963801.2353.621</ext-link></mixed-citation></ref><ref id="B19"><mixed-citation xmlns:xlink="http://www.w3.org/1999/xlink" xlink:type="simple">
          <person-group><name name-style="western"><surname>Schenkling</surname><given-names>S</given-names></name></person-group> (<year>1925</year>) <article-title><tp:taxon-name><tp:taxon-name-part taxon-name-part-type="family">Elateridae</tp:taxon-name-part></tp:taxon-name> I (Pars 80).</article-title> In: <person-group><name name-style="western"><surname>Schenkling</surname><given-names>S</given-names></name></person-group> (<role>Ed.</role>) <issue-title>Coleopterorum catalogus auspiciis et auxilio.</issue-title> <source>W. Junk, Berlin</source>, <fpage>1</fpage>–<lpage>263</lpage>.</mixed-citation></ref><ref id="B13"><mixed-citation xmlns:xlink="http://www.w3.org/1999/xlink" xlink:type="simple">
          <person-group><name name-style="western"><surname>Fleutiaux</surname><given-names>E</given-names></name></person-group> (<year>1926</year>) <article-title>Remarques et observations sur le catalogue des <tp:taxon-name><tp:taxon-name-part taxon-name-part-type="family">Elateridae</tp:taxon-name-part></tp:taxon-name>, 1<sup>ere</sup> partie, de M. S. Schenkling.</article-title> <source>Annales de la Société Entomologique de France</source> <volume>95</volume>: <fpage>91</fpage>–<lpage>112</lpage>.</mixed-citation></ref><ref id="B7"><mixed-citation xmlns:xlink="http://www.w3.org/1999/xlink" xlink:type="simple">
          <person-group><name name-style="western"><surname>Casari-Chen</surname><given-names>SA</given-names></name></person-group> (<year>1993</year>) <article-title>Systematics and evolution of <tp:taxon-name><tp:taxon-name-part taxon-name-part-type="tribe">Hemirhipini</tp:taxon-name-part></tp:taxon-name> from Old World and Australia I. Genera removed from tribe (<tp:taxon-name><tp:taxon-name-part taxon-name-part-type="order">Coleoptera</tp:taxon-name-part></tp:taxon-name>, <tp:taxon-name><tp:taxon-name-part taxon-name-part-type="family">Elateridae</tp:taxon-name-part></tp:taxon-name>, <tp:taxon-name><tp:taxon-name-part taxon-name-part-type="subfamily">Pyrophorinae</tp:taxon-name-part></tp:taxon-name>).</article-title> <source>Revista Brasileira de Entomologia</source> <volume>37</volume>(<issue>2</issue>): <fpage>223</fpage>–<lpage>262</lpage>.</mixed-citation></ref><ref id="B22"><mixed-citation xmlns:xlink="http://www.w3.org/1999/xlink" xlink:type="simple">
          <person-group><name name-style="western"><surname>Suzuki</surname><given-names>W</given-names></name></person-group> (<year>2004</year>) <article-title>A new record of <italic><tp:taxon-name><tp:taxon-name-part taxon-name-part-type="genus">Alaolacon</tp:taxon-name-part> <tp:taxon-name-part taxon-name-part-type="species">cyanipennis</tp:taxon-name-part></tp:taxon-name></italic> Candèze (<tp:taxon-name><tp:taxon-name-part taxon-name-part-type="order">Coleoptera</tp:taxon-name-part></tp:taxon-name>, <tp:taxon-name><tp:taxon-name-part taxon-name-part-type="family">Elateridae</tp:taxon-name-part></tp:taxon-name>) from Eastern Sumatra.</article-title> <source>Elytra (Tokyo)</source> <volume>32</volume>(<issue>1</issue>): <fpage>152</fpage>.</mixed-citation></ref><ref id="B3"><mixed-citation xmlns:xlink="http://www.w3.org/1999/xlink" xlink:type="simple">
          <person-group><name name-style="western"><surname>Candèze</surname><given-names>ECA</given-names></name></person-group> (<year>1865</year>) <article-title>Élatérides Nouveaux I. Mémoires couronnes et autres mémoires.</article-title> <source>Académie royale des sciences de Belgique</source> <volume>17</volume>: <fpage>1</fpage>–<lpage>63</lpage>.</mixed-citation></ref><ref id="B1"><mixed-citation xmlns:xlink="http://www.w3.org/1999/xlink" xlink:type="simple">
          <person-group><name name-style="western"><surname>Bousquet</surname><given-names>Y</given-names></name></person-group> (<year>2016</year>) <article-title>Litteratura Coleopterologica (1758–1900): a guide to selected books related to the taxonomy of <tp:taxon-name><tp:taxon-name-part taxon-name-part-type="order">Coleoptera</tp:taxon-name-part></tp:taxon-name> with publication dates and notes.</article-title> <source>ZooKeys</source> <volume>583</volume>: <fpage>1</fpage>–<lpage>776</lpage>. <ext-link xlink:type="simple" ext-link-type="doi" xlink:href="10.3897/zookeys.583.7084">https://doi.org/10.3897/zookeys.583.7084</ext-link></mixed-citation></ref></ref-list></tp:taxon-treatment>
