# Supplementary material for: The genus Alaolacon Candèze, a senior synonym of the genus Eumoeus Candèze (Coleoptera, Elateridae, Agrypninae)
Source: Zookeys. 2017 Feb 14;(656):85–110. doi: 10.3897/zookeys.656.8914 (PMC5345363; doi:10.3897/zookeys.656.8914)
Supplement: XML Treatment for Alaolacon fujiokai [file zookeys.656.8914-treatment4.xml]

<!DOCTYPE tp:taxon-treatment
  PUBLIC "-//TaxonX//DTD Taxonomic Treatment Publishing DTD v0 20100105//EN" "tax-treatment-NSO.dtd">
<tp:taxon-treatment xmlns:tp="http://www.plazi.org/taxpub"><tp:treatment-meta><kwd-group><label>Taxon classification</label><kwd><named-content content-type="kingdom">Animalia</named-content></kwd><kwd><named-content content-type="order">Coleoptera</named-content></kwd><kwd><named-content content-type="family">Elateridae</named-content></kwd></kwd-group><mixed-citation publication-type="journal"><person-group><name><surname>Arimoto</surname><given-names>Kôichi</given-names></name><name><surname>Arimoto</surname><given-names>Hisayuki</given-names></name></person-group><article-title>The genus <italic><tp:taxon-name><tp:taxon-name-part taxon-name-part-type="genus">Alaolacon</tp:taxon-name-part></tp:taxon-name></italic> Candèze, a senior synonym of the genus <italic><tp:taxon-name><tp:taxon-name-part taxon-name-part-type="genus">Eumoeus</tp:taxon-name-part></tp:taxon-name></italic> Candèze (<tp:taxon-name><tp:taxon-name-part taxon-name-part-type="order">Coleoptera</tp:taxon-name-part></tp:taxon-name>, <tp:taxon-name><tp:taxon-name-part taxon-name-part-type="family">Elateridae</tp:taxon-name-part></tp:taxon-name>, <tp:taxon-name><tp:taxon-name-part taxon-name-part-type="subfamily">Agrypninae</tp:taxon-name-part></tp:taxon-name>)</article-title><source>Zookeys</source><day>14</day><month>2</month><year>2017</year><volume>2017</volume><issue>656</issue><fpage>85</fpage><lpage>110</lpage><pub-id pub-id-type="doi">10.3897/zookeys.656.8914</pub-id></mixed-citation></tp:treatment-meta><tp:nomenclature><tp:taxon-name>
            <tp:taxon-name-part taxon-name-part-type="genus">Alaolacon</tp:taxon-name-part>
            <tp:taxon-name-part taxon-name-part-type="species">fujiokai</tp:taxon-name-part>
            <object-id xmlns:xlink="http://www.w3.org/1999/xlink" content-type="zoobank" xlink:type="simple">http://zoobank.org/FF52714A-2F8B-413C-9777-C96D283C3465</object-id>
          </tp:taxon-name><tp:taxon-status xmlns:xlink="http://www.w3.org/1999/xlink" xlink:type="simple">sp. n.</tp:taxon-status><xref ref-type="fig" rid="F5">Figures 20–21</xref><xref ref-type="fig" rid="F6">, 22–29</xref><xref ref-type="fig" rid="F7">, 30–35</xref><xref ref-type="fig" rid="F8">, 36–37</xref></tp:nomenclature><tp:treatment-sec sec-type="etymology" id="SECID0EV2AG"><title>Etymology.</title><p>The name of this species honors Mr. Masahiro Fujioka for providing the material.</p></tp:treatment-sec><tp:treatment-sec sec-type="type material" id="SECID0E12AG"><title>Type material.</title><p>
            <bold>Holotype</bold>. Male, Tawau, East Malaysia (Sabah), Malaysia, V 2014 [<abbrev xmlns:xlink="http://www.w3.org/1999/xlink" content-type="institution" xlink:title="Entomological Laboratory, Kyushu University, Fukuoka" id="ABBRID0EC3AG" xlink:type="simple">ELKU</abbrev>].</p></tp:treatment-sec><tp:treatment-sec sec-type="diagnosis" id="SECID0EH3AG"><title>Diagnosis.</title><p>Body black, elytra blue and with metallic luster, legs black; setae black on dorsal side and white on ventral side; frontal depression deep; eye small; prothorax almost as long as wide, widest posteriorly; pronotum with anterior angles bisinuate and rounded, medina longitudinal depression deep, extending from before pronotal anterior margin to base, punctate; prosternal process inclined strongly behind procoxae; anterior angles of hypomeron acute; scutellum concave laterally, widest near posterior 1/3; hind wings with cross vein between veins MP4 and CuA2 located anterad to contact point between veins MP3 and MP4, without wedge cell; median lobe of male aedeagus stout.</p></tp:treatment-sec><tp:treatment-sec sec-type="description" id="SECID0EM3AG"><title>Measurements.</title><p>
            <abbrev xmlns:xlink="http://www.w3.org/1999/xlink" xlink:title="body length from head to elytral apices" id="ABBRID0ES3AG" xlink:type="simple">BL</abbrev>: 18.9, <abbrev xmlns:xlink="http://www.w3.org/1999/xlink" xlink:title="the maximum body width" id="ABBRID0EW3AG" xlink:type="simple">BW</abbrev>: 6.11, <abbrev xmlns:xlink="http://www.w3.org/1999/xlink" xlink:title="the minimum distance between the eyes" id="ABBRID0E13AG" xlink:type="simple">MIE</abbrev>: 2.08, <abbrev xmlns:xlink="http://www.w3.org/1999/xlink" xlink:title="the maximum distance across the eyes" id="ABBRID0E53AG" xlink:type="simple">MAE</abbrev>: 3.05, <abbrev xmlns:xlink="http://www.w3.org/1999/xlink" xlink:title="Ocular index: MIE/MAE × 100" id="ABBRID0EC4AG" xlink:type="simple">OI</abbrev>: 68, <abbrev xmlns:xlink="http://www.w3.org/1999/xlink" xlink:title="the maximum pronotum length including posterior angles" id="ABBRID0EG4AG" xlink:type="simple">PL</abbrev>: 5.95, <abbrev xmlns:xlink="http://www.w3.org/1999/xlink" xlink:title="length of the midline of pronotum" id="ABBRID0EK4AG" xlink:type="simple">PML</abbrev>: 5.23; <abbrev xmlns:xlink="http://www.w3.org/1999/xlink" xlink:title="the maximum pronotum width including posterior angles" id="ABBRID0EO4AG" xlink:type="simple">PW</abbrev>: 5.91, <abbrev xmlns:xlink="http://www.w3.org/1999/xlink" xlink:title="Pronotam index: PL/PW × 100" id="ABBRID0ES4AG" xlink:type="simple">PI</abbrev>: 101, <abbrev xmlns:xlink="http://www.w3.org/1999/xlink" xlink:title="the maximum elytra length" id="ABBRID0EW4AG" xlink:type="simple">EL</abbrev>: 12.1, <abbrev xmlns:xlink="http://www.w3.org/1999/xlink" xlink:title="the maximum elytra width" id="ABBRID0E14AG" xlink:type="simple">EW</abbrev>: 6.11, <abbrev xmlns:xlink="http://www.w3.org/1999/xlink" xlink:title="Elytra index: EL/EW × 100" id="ABBRID0E54AG" xlink:type="simple">EI</abbrev>: 197.</p></tp:treatment-sec><tp:treatment-sec sec-type="description" id="SECID0EC5AG"><title>Description of male.</title><p>
            <italic>Body</italic> (Figs <xref ref-type="fig" rid="F5">20</xref>, <xref ref-type="fig" rid="F5">21</xref>) shiny, elytra with metallic luster. Color. Black except for elytra black-blue; mouth-parts brown-black, but mandible black, galea and lacinia orange; apical edge of tarsal segment V and tarsal claws red-brown; pregenital segments and aedeagus black-brown. Hairs. Dorsal surface covered with black flatted setae; ventral surface with white flatted setae; legs with intermixed black and white setae; mouth-parts and pronotal anterior margin near eyes with yellow-brown setae; filiform setae of antennomeres III-XII brown and long.</p><fig id="F5" position="float" orientation="portrait"><label>Figures 20, 21.</label><caption><p>
          <italic><tp:taxon-name><tp:taxon-name-part taxon-name-part-type="genus">Alaolacon</tp:taxon-name-part> <tp:taxon-name-part taxon-name-part-type="species">fujiokai</tp:taxon-name-part></tp:taxon-name></italic> sp. n., male, holotype. <bold>20</bold> habitus, dorsal view <bold>21</bold> ditto, ventral view.</p></caption><graphic xmlns:xlink="http://www.w3.org/1999/xlink" xlink:href="zookeys-656-085-g005.jpg" position="float" orientation="portrait" xlink:type="simple" id="oo_122485.jpg"/></fig><p>
            <italic>Head</italic> (Fig. <xref ref-type="fig" rid="F6">22</xref>). Frontal depression deep. Eyes small. Antennomere I long; antennomere II short, dish-shaped; antennomeres III-XI flabellation strong; antennomere XII elongate (Fig. <xref ref-type="fig" rid="F6">23</xref>). Apical maxillary palpomere 1.8 × as long as wide (Fig. <xref ref-type="fig" rid="F6">24</xref>) (Mandibles chipped in apical parts.)</p><fig id="F6" position="float" orientation="portrait"><label>Figures 22–29.</label><caption><p>
          <italic><tp:taxon-name><tp:taxon-name-part taxon-name-part-type="genus">Alaolacon</tp:taxon-name-part> <tp:taxon-name-part taxon-name-part-type="species">fujiokai</tp:taxon-name-part></tp:taxon-name></italic> sp. n., male, holotype. <bold>22</bold> head and pronotum, anterolateral view <bold>23</bold> right antenna, dorsal view <bold>24</bold> mouth-parts <bold>25</bold> prosternal process, lateral view <bold>26</bold> anterior angle of hypomeron (arrow: mesal edge carinate anterolaterad) <bold>27</bold> posterior part of hypomeron and mesothorax, ventral view (arrows: posterior margin with two angles) <bold>28</bold> scutellum <bold>29</bold> right hind wing (arrow: cross vein between veins MP4 and CuA2 located anterad to contact point between veins MP3 and MP4).</p></caption><graphic xmlns:xlink="http://www.w3.org/1999/xlink" xlink:href="zookeys-656-085-g006.jpg" position="float" orientation="portrait" xlink:type="simple" id="oo_122486.jpg"/></fig><p>
            <italic>Prothorax</italic> almost as long as wide, widest posteriorly; sides rounded anteriorly, liner posteriorly. Pronotum with anterior angles bisinuate and rounded; median longitudinal depression deep, extending from before pronotal anterior margin to base, punctate. Prosternal spine inclined strongly (at 18 degrees) behind procoxae (Fig. <xref ref-type="fig" rid="F6">25</xref>). Hypomeron with anterior angles acute (Fig. <xref ref-type="fig" rid="F6">26</xref>). Scutellum (Fig. <xref ref-type="fig" rid="F6">28</xref>) concave laterally, 1.2 × as long as wide, widest near posterior 1/3. Hind wings with cross vein between veins MP4 and CuA2 apparent, not completely connected with CuA2, located anterad to contact point between veins MP3 and MP4 (Fig. <xref ref-type="fig" rid="F6">29</xref>: arrow); wedge cell absent. Elytra with sides almost parallel on basal half; intervals with small and coarse punctures.</p><p>
            <italic>Abdomen</italic>. Ventrite V 0.67 × times as long as wide. Tergite VIII (Fig. <xref ref-type="fig" rid="F7">30</xref>) 0.72 × as long as wide, colorless basal area. Sternite VIII (Fig. <xref ref-type="fig" rid="F7">31</xref>) with darker W-shaped band; median notch shallow and truncate transversally. Tergite IX (Fig. <xref ref-type="fig" rid="F7">32</xref>) with median notch shallow and rounded. Sternite IX (Fig. <xref ref-type="fig" rid="F7">33</xref>) narrowed abruptly on posterior half to apex. Aedeagus (Figs <xref ref-type="fig" rid="F7">34</xref>, <xref ref-type="fig" rid="F7">35</xref>). Median lobe stout; basal struts 0.35 × total length of median lobe. Parameres with dense and long setae. Basal piece 0.29 × total length of aedeagus.</p><fig id="F7" position="float" orientation="portrait"><label>Figures 30–35.</label><caption><p>
          <italic><tp:taxon-name><tp:taxon-name-part taxon-name-part-type="genus">Alaolacon</tp:taxon-name-part> <tp:taxon-name-part taxon-name-part-type="species">fujiokai</tp:taxon-name-part></tp:taxon-name></italic> sp. n., male, holotype. <bold>30</bold> tergite VIII <bold>31</bold> sternite VIII <bold>32</bold> tergites IX–X <bold>33</bold> sternites IX–X <bold>34</bold> aedeagus, dorsal view <bold>35</bold> ditto, ventral view.</p></caption><graphic xmlns:xlink="http://www.w3.org/1999/xlink" xlink:href="zookeys-656-085-g007.jpg" position="float" orientation="portrait" xlink:type="simple" id="oo_122487.jpg"/></fig><fig id="F8" position="float" orientation="portrait"><label>Figures 36, 37.</label><caption><p>
          <italic><tp:taxon-name><tp:taxon-name-part taxon-name-part-type="genus">Alaolacon</tp:taxon-name-part> <tp:taxon-name-part taxon-name-part-type="species">fujiokai</tp:taxon-name-part></tp:taxon-name></italic> sp. n., male, holotype, setae of elytra. <bold>36</bold> median part <bold>37</bold> apical part.</p></caption><graphic xmlns:xlink="http://www.w3.org/1999/xlink" xlink:href="zookeys-656-085-g008.jpg" position="float" orientation="portrait" xlink:type="simple" id="oo_122488.jpg"/></fig></tp:treatment-sec><tp:treatment-sec sec-type="Female" id="SECID0EWEBG"><title>Female.</title><p>Unknown.</p></tp:treatment-sec><tp:treatment-sec sec-type="distribution" id="SECID0E2EBG"><title>Distribution.</title><p>Malaysia: Sabah: Tawau.</p></tp:treatment-sec><tp:treatment-sec sec-type="remarks" id="SECID0EAFBG"><title>Remarks.</title><p>This species is distinct by black body, blue elytra with metallic luster, black setae on dorsal side, white setae on ventral side and strong antennomeres III-XI flabellation. It is similar to <italic><tp:taxon-name><tp:taxon-name-part taxon-name-part-type="genus">Alaolacon</tp:taxon-name-part> <tp:taxon-name-part taxon-name-part-type="species">candezei</tp:taxon-name-part></tp:taxon-name></italic> Fleutiaux, 1928 in having a black body, blue elytra with metallic luster, pronotum anterior angles bisinuate and rounded, and <!--PageBreak--><!--PageBreak--><!--PageBreak-->scutellum concave laterally, except for drastic sexual differences of antennae, but is distinguished by the following contrasting characters (<italic><tp:taxon-name><tp:taxon-name-part taxon-name-part-type="genus">Alaolacon</tp:taxon-name-part> <tp:taxon-name-part taxon-name-part-type="species">candezei</tp:taxon-name-part></tp:taxon-name></italic> in parentheses): legs black (Fig. <xref ref-type="fig" rid="F5">21</xref>) (legs red, Fig. <xref ref-type="fig" rid="F1">2</xref>); setae black on dorsal side and white on ventral side (Fig. <xref ref-type="fig" rid="F5">20</xref>) (all setae white, Fig. <xref ref-type="fig" rid="F1">1</xref>); frontal depression deep (Fig. <xref ref-type="fig" rid="F6">22</xref>) (frontal depression moderate, Fig. <xref ref-type="fig" rid="F2">4</xref>); pronotal median longitudinal depression extending from before pronotal anterior margin to base (Fig. <xref ref-type="fig" rid="F6">22</xref>) (pronotal median longitudinal depression not reaching anterior margin or base, Fig. <xref ref-type="fig" rid="F2">4</xref>); anterior angles of hypomeron acute (Fig. <xref ref-type="fig" rid="F6">26</xref>) (anterior angles of hypomeron rounded, Fig. <xref ref-type="fig" rid="F2">8</xref>); prosternal spin inclined strongly behind procoxae (Fig. <xref ref-type="fig" rid="F6">25</xref>) (prosternal spine inclined weakly behind procoxae, Fig. <xref ref-type="fig" rid="F2">7</xref>); scutellum widest near posterior 1/3 (Fig. <xref ref-type="fig" rid="F6">28</xref>) (scutellum widest near posterior 2/5, Fig. <xref ref-type="fig" rid="F2">10</xref>); hind wings with cross vein between veins MP4 and CuA2 located anterad to contact point between veins MP3 and MP4 (Fig. <xref ref-type="fig" rid="F6">29</xref>: arrow) (hind wings with cross vein between veins MP4 and CuA2 located at contact point between veins MP3 and MP4, Fig. <xref ref-type="fig" rid="F2">11</xref>: arrow).</p><p>
            <italic><tp:taxon-name><tp:taxon-name-part taxon-name-part-type="genus">Alaolacon</tp:taxon-name-part> <tp:taxon-name-part taxon-name-part-type="species">fujiokai</tp:taxon-name-part></tp:taxon-name></italic> and <italic><tp:taxon-name><tp:taxon-name-part taxon-name-part-type="genus">Alaolacon</tp:taxon-name-part> <tp:taxon-name-part taxon-name-part-type="species">candezei</tp:taxon-name-part></tp:taxon-name></italic> are similar species from the same island, but we recognized they are different species by the setal color and the hind wing venation. We believe that setal complementary color difference probably is not caused by sexual dimorphism because such dimorphism has not previously been observed in species of the <tp:taxon-name><tp:taxon-name-part taxon-name-part-type="subfamily">Agrypninae</tp:taxon-name-part></tp:taxon-name>. We also believe that differences in hind wing venation are unlikely to be caused by sexual dimorphism because such dimorphism has not previously been observed in species with flying females.</p></tp:treatment-sec><tp:treatment-sec><!--Section generated to contain objects referenced in tp:taxon-treatment.--><fig id="F1" position="float" orientation="portrait"><label>Figures 1–3.</label><caption><p>
          <italic><tp:taxon-name><tp:taxon-name-part taxon-name-part-type="genus">Alaolacon</tp:taxon-name-part> <tp:taxon-name-part taxon-name-part-type="species">candezei</tp:taxon-name-part></tp:taxon-name></italic> Fleutiaux, 1928, female, holotype. <bold>1</bold> habitus, dorsal view <bold>2</bold> ditto, ventral view <bold>3</bold> data labels.</p></caption><graphic xmlns:xlink="http://www.w3.org/1999/xlink" xlink:href="zookeys-656-085-g001.jpg" position="float" orientation="portrait" xlink:type="simple" id="oo_122481.jpg"/></fig><fig id="F2" position="float" orientation="portrait"><label>Figures 4–11.</label><caption><p>
          <italic><tp:taxon-name><tp:taxon-name-part taxon-name-part-type="genus">Alaolacon</tp:taxon-name-part> <tp:taxon-name-part taxon-name-part-type="species">candezei</tp:taxon-name-part></tp:taxon-name></italic> Fleutiaux, 1928, female, holotype. <bold>4</bold> head and pronotum, anterolateral view <bold>5</bold> right antenna, anterior side (dotted line: apical half part of antennomere XI thinner than its basal half part) <bold>6</bold> mouth-parts <bold>7</bold> prosternal process, lateral view <bold>8</bold> anterior angle of hypomeron (arrow: mesal edge carinate anterolaterad) <bold>9</bold> posterior part of hypomeron and mesothorax, ventral view (arrows: posterior margin with two angles) <bold>10</bold> scutellum <bold>11</bold> right hind wing (arrow: cross vein between veins MP4 and CuA2 located at contact point between veins MP3 and MP4).</p></caption><graphic xmlns:xlink="http://www.w3.org/1999/xlink" xlink:href="zookeys-656-085-g002.jpg" position="float" orientation="portrait" xlink:type="simple" id="oo_122482.jpg"/></fig></tp:treatment-sec></tp:taxon-treatment>
