# Supplementary material for: The genus Alaolacon Candèze, a senior synonym of the genus Eumoeus Candèze (Coleoptera, Elateridae, Agrypninae)
Source: Zookeys. 2017 Feb 14;(656):85–110. doi: 10.3897/zookeys.656.8914 (PMC5345363; doi:10.3897/zookeys.656.8914)
Supplement: XML Treatment for Alaolacon megalopus [file zookeys.656.8914-treatment5.xml]

<!DOCTYPE tp:taxon-treatment
  PUBLIC "-//TaxonX//DTD Taxonomic Treatment Publishing DTD v0 20100105//EN" "tax-treatment-NSO.dtd">
<tp:taxon-treatment xmlns:tp="http://www.plazi.org/taxpub"><tp:treatment-meta><kwd-group><label>Taxon classification</label><kwd><named-content content-type="kingdom">Animalia</named-content></kwd><kwd><named-content content-type="order">Coleoptera</named-content></kwd><kwd><named-content content-type="family">Elateridae</named-content></kwd></kwd-group><mixed-citation publication-type="journal"><person-group><name><surname>Arimoto</surname><given-names>Kôichi</given-names></name><name><surname>Arimoto</surname><given-names>Hisayuki</given-names></name></person-group><article-title>The genus <italic><tp:taxon-name><tp:taxon-name-part taxon-name-part-type="genus">Alaolacon</tp:taxon-name-part></tp:taxon-name></italic> Candèze, a senior synonym of the genus <italic><tp:taxon-name><tp:taxon-name-part taxon-name-part-type="genus">Eumoeus</tp:taxon-name-part></tp:taxon-name></italic> Candèze (<tp:taxon-name><tp:taxon-name-part taxon-name-part-type="order">Coleoptera</tp:taxon-name-part></tp:taxon-name>, <tp:taxon-name><tp:taxon-name-part taxon-name-part-type="family">Elateridae</tp:taxon-name-part></tp:taxon-name>, <tp:taxon-name><tp:taxon-name-part taxon-name-part-type="subfamily">Agrypninae</tp:taxon-name-part></tp:taxon-name>)</article-title><source>Zookeys</source><day>14</day><month>2</month><year>2017</year><volume>2017</volume><issue>656</issue><fpage>85</fpage><lpage>110</lpage><pub-id pub-id-type="doi">10.3897/zookeys.656.8914</pub-id></mixed-citation></tp:treatment-meta><tp:nomenclature><tp:taxon-name>
            <tp:taxon-name-part taxon-name-part-type="genus">Alaolacon</tp:taxon-name-part>
            <tp:taxon-name-part taxon-name-part-type="species">megalopus</tp:taxon-name-part>
            <object-id xmlns:xlink="http://www.w3.org/1999/xlink" content-type="zoobank" xlink:type="simple">http://zoobank.org/83188584-DF58-41F6-BF06-BF6702F909A8</object-id>
          </tp:taxon-name><tp:taxon-status xmlns:xlink="http://www.w3.org/1999/xlink" xlink:type="simple">sp. n.</tp:taxon-status><xref ref-type="fig" rid="F9">Figures 38–40</xref><xref ref-type="fig" rid="F10">, 41–48</xref><xref ref-type="fig" rid="F11">, 49–54</xref><!--PageBreak--><tp:nomenclature-citation-list><tp:nomenclature-citation><tp:taxon-name>
                <tp:taxon-name-part taxon-name-part-type="genus">Eumoeus</tp:taxon-name-part> <tp:taxon-name-part taxon-name-part-type="species">murrayi</tp:taxon-name-part></tp:taxon-name><comment>Candèze, 1874; <xref ref-type="bibr" rid="B14">Fleutiaux 1928</xref>: 178 (mention a specimen from Java at <named-content xmlns:xlink="http://www.w3.org/1999/xlink" content-type="dwc:institutional_code" xlink:type="simple">IRSNB</named-content>); <xref ref-type="bibr" rid="B7">Casari-Chen 1993</xref>: 241 (examined a male specimen from Java). Misidentification.</comment></tp:nomenclature-citation><!--PageBreak--></tp:nomenclature-citation-list></tp:nomenclature><tp:treatment-sec sec-type="etymology" id="SECID0ERLBG"><title>Etymology.</title><p>A combination of the Greek <italic>megalos</italic>, meaning great, and the Greek <italic>ops</italic>, meaning eye, refer to the large compound eyes.</p></tp:treatment-sec><tp:treatment-sec sec-type="type material" id="SECID0E2LBG"><title>Type material.</title><p>
            <bold>Holotype</bold>. Male, Java, Indonesia [<named-content xmlns:xlink="http://www.w3.org/1999/xlink" content-type="dwc:institutional_code" xlink:type="simple">IRSNB</named-content>] (Fig. <xref ref-type="fig" rid="F9">40</xref>).</p></tp:treatment-sec><tp:treatment-sec sec-type="diagnosis" id="SECID0EPMBG"><title>Diagnosis.</title><p>Body brown, without metallic luster; setae yellow-brown; frontal depression moderate; eye very large; prothorax wider than long, widest posteriorly; pronotal anterior angles rounded; median longitudinal depression shallow, located at <!--PageBreak-->anterior half, punctate; anterior angles of hypomeron acute; prosternal spine inclined strongly behind procoxae; scutellum 1.5 × as long as wide; sides of scutellum parallel; hind wings with cross vein between veins MP4 and CuA2 located just anterior to contact point between veins MP3 and MP4, without wedge cell; male tergite VIII longer than wide; median lobe of male aedeagus elongate.</p></tp:treatment-sec><tp:treatment-sec sec-type="description" id="SECID0EXMBG"><title>Measurements.</title><p>
            <abbrev xmlns:xlink="http://www.w3.org/1999/xlink" xlink:title="body length from head to elytral apices" id="ABBRID0E4MBG" xlink:type="simple">BL</abbrev>: 11.8, <abbrev xmlns:xlink="http://www.w3.org/1999/xlink" xlink:title="the maximum body width" id="ABBRID0EBNBG" xlink:type="simple">BW</abbrev>: 3.54, <abbrev xmlns:xlink="http://www.w3.org/1999/xlink" xlink:title="the minimum distance between the eyes" id="ABBRID0EFNBG" xlink:type="simple">MIE</abbrev>: 1.02, <abbrev xmlns:xlink="http://www.w3.org/1999/xlink" xlink:title="the maximum distance across the eyes" id="ABBRID0EJNBG" xlink:type="simple">MAE</abbrev>: 2.31, <abbrev xmlns:xlink="http://www.w3.org/1999/xlink" xlink:title="Ocular index: MIE/MAE × 100" id="ABBRID0ENNBG" xlink:type="simple">OI</abbrev>: 44, <abbrev xmlns:xlink="http://www.w3.org/1999/xlink" xlink:title="the maximum pronotum length including posterior angles" id="ABBRID0ERNBG" xlink:type="simple">PL</abbrev>: 3.11, <abbrev xmlns:xlink="http://www.w3.org/1999/xlink" xlink:title="length of the midline of pronotum" id="ABBRID0EVNBG" xlink:type="simple">PML</abbrev>: 2.74, <abbrev xmlns:xlink="http://www.w3.org/1999/xlink" xlink:title="the maximum pronotum width including posterior angles" id="ABBRID0EZNBG" xlink:type="simple">PW</abbrev>: 3.26, <abbrev xmlns:xlink="http://www.w3.org/1999/xlink" xlink:title="Pronotam index: PL/PW × 100" id="ABBRID0E4NBG" xlink:type="simple">PI</abbrev>: 95, <abbrev xmlns:xlink="http://www.w3.org/1999/xlink" xlink:title="the maximum elytra length" id="ABBRID0EBOBG" xlink:type="simple">EL</abbrev>: 7.70, <abbrev xmlns:xlink="http://www.w3.org/1999/xlink" xlink:title="the maximum elytra width" id="ABBRID0EFOBG" xlink:type="simple">EW</abbrev>: 3.54, <abbrev xmlns:xlink="http://www.w3.org/1999/xlink" xlink:title="Elytra index: EL/EW × 100" id="ABBRID0EJOBG" xlink:type="simple">EI</abbrev>: 218.</p></tp:treatment-sec><tp:treatment-sec sec-type="description" id="SECID0ENOBG"><title>Description.</title><p>
            <italic>Body</italic> (Figs <xref ref-type="fig" rid="F9">38</xref>, <xref ref-type="fig" rid="F9">39</xref>) shining, without metallic luster. Color. Body brown; antennomere I, pronotal lateral margin, elytra, legs, abdomen paler; antennomeres II-XII, mouth-parts, pregenital segments and aedeagus yellow-brown, but mandible brown. Hairs. Body covered with yellow-brown setae; antennomeres III-XII with short filiform setae at ventral surface.</p><fig id="F9" position="float" orientation="portrait"><label>Figures 38–40.</label><caption><p>
          <italic><tp:taxon-name><tp:taxon-name-part taxon-name-part-type="genus">Alaolacon</tp:taxon-name-part> <tp:taxon-name-part taxon-name-part-type="species">megalopus</tp:taxon-name-part></tp:taxon-name></italic> sp. n., male, holotype. <bold>38</bold> habitus, dorsal view <bold>39</bold> ditto, ventral view <bold>40</bold> data labels.</p></caption><graphic xmlns:xlink="http://www.w3.org/1999/xlink" xlink:href="zookeys-656-085-g009.jpg" position="float" orientation="portrait" xlink:type="simple" id="oo_122489.jpg"/></fig><p>
            <italic>Head</italic> (Fig. <xref ref-type="fig" rid="F10">41</xref>). Frontal depressed moderate. Eyes very large. Antennomere I elongate; antennomere II short and obconical; antennomeres III-X flabellation moderate (Fig. <xref ref-type="fig" rid="F10">42</xref>). Apical maxillary palpomere (Fig. <xref ref-type="fig" rid="F10">43</xref>) rounded, 1.3 × as long as wide. (Antennomeres XI-XII of right antenna and antennomeres III-XII of left antenna lost.)</p><p>
            <italic>Prothorax</italic> wider than long; sides widest posteriorly, rounded anteriorly, liner posteriorly. Pronotum convex; anterior angles rounded; median longitudinal depression shallow, located at anterior half, punctate (Fig. <xref ref-type="fig" rid="F10">41</xref>); central area with two shallow concaves. Prosternal spine with lateral margin of dorsal side expanded laterally, inclined strongly (at 15 degrees) behind procoxae (Fig. <xref ref-type="fig" rid="F10">44</xref>). Hypomeron with anterior angles acute (Fig. <xref ref-type="fig" rid="F10">45</xref>); punctures more homogeneous than prosternal punctures in density and size. Scutellum (Fig. <xref ref-type="fig" rid="F10">47</xref>) 1.5 × as long as than wide; sides parallel. Elytra with sides almost parallel on basal half; intervals with small and coarse punctures. Hind wings (Fig. <xref ref-type="fig" rid="F10">48</xref>) with veins posterior to MP3 translucent; cross vein between veins MP4 and CuA2 not completely connected with CuA2, located just anterior to contact point between veins MP3 and MP4; wedge cell absent (Fore legs except for coxae, tarsomeres IV-V and claw of right middle leg, tarsomere V and claw of left middle leg, tarsi and claw of right hind leg, and left hind leg lost.)</p><fig id="F10" position="float" orientation="portrait"><label>Figures 41–48.</label><caption><p>
          <italic><tp:taxon-name><tp:taxon-name-part taxon-name-part-type="genus">Alaolacon</tp:taxon-name-part> <tp:taxon-name-part taxon-name-part-type="species">megalopus</tp:taxon-name-part></tp:taxon-name></italic> sp. n., male, holotype. <bold>41</bold> head and pronotum, anterolateral view <bold>42</bold> right antenna, dorsal view <bold>43</bold> mouth-parts <bold>44</bold> prosternal process, lateral view <bold>45</bold> anterior angle of hypomeron (arrow: mesal edge carinate anterolaterad) <bold>46</bold> posterior part of hypomeron and mesothorax, ventral view (arrows: posterior margin with two angles) <bold>47</bold> scutellum <bold>48</bold> right hind wing.</p></caption><graphic xmlns:xlink="http://www.w3.org/1999/xlink" xlink:href="zookeys-656-085-g010.jpg" position="float" orientation="portrait" xlink:type="simple" id="oo_122490.jpg"/></fig><p>
            <italic>Abdomen</italic>. Ventrite V 0.65 × as long as wide. Tergite VIII (Fig. <xref ref-type="fig" rid="F11">49</xref>) 1.2 × as long as wide; basal area translucent. Sternite VIII (Fig. <xref ref-type="fig" rid="F11">50</xref>) with central area translucent; median notch shallow and truncate transversally. Tergite IX (Fig. <xref ref-type="fig" rid="F11">51</xref>) with median notch shallow and rounded. Tergite × (Fig. <xref ref-type="fig" rid="F11">51</xref>) posterior margin rounded. Sternite IX (Fig. <xref ref-type="fig" rid="F11">52</xref>) wide; posterior half abruptly narrowed to apex; posterior margin rounded. Aedeagus (Figs <xref ref-type="fig" rid="F11">53</xref>, <xref ref-type="fig" rid="F11">54</xref>). Median lobe elongate, basal struts 0.37 × total length of median lobe. Parameres with sparse and short setae. Basal piece 0.28 × total length of aedeagus.</p><fig id="F11" position="float" orientation="portrait"><label>Figures 49–54.</label><caption><p>
          <italic><tp:taxon-name><tp:taxon-name-part taxon-name-part-type="genus">Alaolacon</tp:taxon-name-part> <tp:taxon-name-part taxon-name-part-type="species">megalopus</tp:taxon-name-part></tp:taxon-name></italic> sp. n., male, holotype. <bold>49</bold> tergite VIII <bold>50</bold> sternite VIII <bold>51</bold> tergites IX–X <bold>52</bold> sternites IX–X <bold>53</bold> aedeagus, dorsal view <bold>54</bold> aedeagus, ventral view.</p></caption><graphic xmlns:xlink="http://www.w3.org/1999/xlink" xlink:href="zookeys-656-085-g011.jpg" position="float" orientation="portrait" xlink:type="simple" id="oo_122491.jpg"/></fig></tp:treatment-sec><tp:treatment-sec sec-type="Female" id="SECID0EPUBG"><title>Female.</title><p>Unknown.</p></tp:treatment-sec><tp:treatment-sec sec-type="distribution" id="SECID0EUUBG"><title>Distribution.</title><p>Indonesia: Java.</p></tp:treatment-sec><tp:treatment-sec sec-type="remarks" id="SECID0EZUBG"><title>Remarks.</title><p>The holotype is damaged with most appendages lost. The holotype of this species was identified as <italic><tp:taxon-name><tp:taxon-name-part taxon-name-part-type="genus">Eumoeus</tp:taxon-name-part> <tp:taxon-name-part taxon-name-part-type="species">murrayi</tp:taxon-name-part></tp:taxon-name></italic> (= <italic><tp:taxon-name><tp:taxon-name-part taxon-name-part-type="genus">Alaolacon</tp:taxon-name-part> <tp:taxon-name-part taxon-name-part-type="species">murrayi</tp:taxon-name-part></tp:taxon-name></italic> comb. n.) by Candèze (Fleutiaux, 1928), but separated from <italic><tp:taxon-name><tp:taxon-name-part taxon-name-part-type="genus">Alaolacon</tp:taxon-name-part> <tp:taxon-name-part taxon-name-part-type="species">murrayi</tp:taxon-name-part></tp:taxon-name></italic> by the following characteristics (the holotype of <italic><tp:taxon-name><tp:taxon-name-part taxon-name-part-type="genus">Alaolacon</tp:taxon-name-part> <tp:taxon-name-part taxon-name-part-type="species">murrayi</tp:taxon-name-part></tp:taxon-name></italic> in parentheses): eye very large (<abbrev xmlns:xlink="http://www.w3.org/1999/xlink" xlink:title="Ocular index: MIE/MAE × 100" id="ABBRID0ELWBG" xlink:type="simple">OI</abbrev>: 44) (eye large, <abbrev xmlns:xlink="http://www.w3.org/1999/xlink" xlink:title="Ocular index: MIE/MAE × 100" id="ABBRID0EPWBG" xlink:type="simple">OI</abbrev>: 50); anterior angles of pronotum rounded (Fig. <xref ref-type="fig" rid="F9">38</xref>) (anterior angles of pronotum bisinuate, <!--PageBreak--><!--PageBreak--><!--PageBreak-->Fig. <xref ref-type="fig" rid="F12">56</xref>); pronotal median longitudinal depression shallow, located at pronotal anterior half and punctate (Fig. <xref ref-type="fig" rid="F10">41</xref>) (pronotal median longitudinal depression not reaching anterior margin or base and impunctate at posterior half); scutellum 1.5 × as long as wide (Fig. <xref ref-type="fig" rid="F10">47</xref>) (scutellum 1.3 × as long as wide, Fig. <xref ref-type="fig" rid="F12">56</xref>); scutellum sides parallel (Fig. <xref ref-type="fig" rid="F10">47</xref>) (scutellum sides concave and widest posteriorly, Fig. <xref ref-type="fig" rid="F12">56</xref>); hind wings with cross vein between veins MP4 and CuA2 (Fig. <xref ref-type="fig" rid="F10">48</xref>) (hind wings without cross vein between veins MP4 and CuA2); male tergite VIII longer than wide (Fig. <xref ref-type="fig" rid="F11">49</xref>) (male tergite VIII shorter than wide).</p><fig id="F12" position="float" orientation="portrait"><label>Figures 55–58.</label><caption><p>
          <italic><tp:taxon-name><tp:taxon-name-part taxon-name-part-type="genus">Alaolacon</tp:taxon-name-part> <tp:taxon-name-part taxon-name-part-type="species">murrayi</tp:taxon-name-part></tp:taxon-name></italic> (Candèze, 1874), comb. n., male, holotype. <bold>55</bold> habitus, dorsal view <bold>56</bold> head, pronotum and scutellum <bold>57</bold> aedeagus, ventral view <bold>58</bold> data labels.</p></caption><graphic xmlns:xlink="http://www.w3.org/1999/xlink" xlink:href="zookeys-656-085-g012.jpg" position="float" orientation="portrait" xlink:type="simple" id="oo_122492.jpg"/></fig><p>Only this species exhibits parallel sides of scutellum in this genus. The scutellum shape could be a useful specific diagnostic feature for this species including its female.</p></tp:treatment-sec><ref-list><ref id="B14"><mixed-citation xmlns:xlink="http://www.w3.org/1999/xlink" xlink:type="simple">
          <person-group><name name-style="western"><surname>Fleutiaux</surname><given-names>E</given-names></name></person-group> (<year>1928</year>) <article-title>Description d’un Élatéride nouveau.</article-title> <source>Encyclopédie entomologique, Série B, I, <tp:taxon-name><tp:taxon-name-part taxon-name-part-type="order">Coleoptera</tp:taxon-name-part></tp:taxon-name></source> <volume>III</volume>: <fpage>177</fpage>–<lpage>178</lpage>.</mixed-citation></ref><ref id="B7"><mixed-citation xmlns:xlink="http://www.w3.org/1999/xlink" xlink:type="simple">
          <person-group><name name-style="western"><surname>Casari-Chen</surname><given-names>SA</given-names></name></person-group> (<year>1993</year>) <article-title>Systematics and evolution of <tp:taxon-name><tp:taxon-name-part taxon-name-part-type="tribe">Hemirhipini</tp:taxon-name-part></tp:taxon-name> from Old World and Australia I. Genera removed from tribe (<tp:taxon-name><tp:taxon-name-part taxon-name-part-type="order">Coleoptera</tp:taxon-name-part></tp:taxon-name>, <tp:taxon-name><tp:taxon-name-part taxon-name-part-type="family">Elateridae</tp:taxon-name-part></tp:taxon-name>, <tp:taxon-name><tp:taxon-name-part taxon-name-part-type="subfamily">Pyrophorinae</tp:taxon-name-part></tp:taxon-name>).</article-title> <source>Revista Brasileira de Entomologia</source> <volume>37</volume>(<issue>2</issue>): <fpage>223</fpage>–<lpage>262</lpage>.</mixed-citation></ref></ref-list></tp:taxon-treatment>
