# Supplementary material for: The genus Alaolacon Candèze, a senior synonym of the genus Eumoeus Candèze (Coleoptera, Elateridae, Agrypninae)
Source: Zookeys. 2017 Feb 14;(656):85–110. doi: 10.3897/zookeys.656.8914 (PMC5345363; doi:10.3897/zookeys.656.8914)
Supplement: XML Treatment for Alaolacon murrayi [file zookeys.656.8914-treatment6.xml]

<!DOCTYPE tp:taxon-treatment
  PUBLIC "-//TaxonX//DTD Taxonomic Treatment Publishing DTD v0 20100105//EN" "tax-treatment-NSO.dtd">
<tp:taxon-treatment xmlns:tp="http://www.plazi.org/taxpub"><tp:treatment-meta><kwd-group><label>Taxon classification</label><kwd><named-content content-type="kingdom">Animalia</named-content></kwd><kwd><named-content content-type="order">Coleoptera</named-content></kwd><kwd><named-content content-type="family">Elateridae</named-content></kwd></kwd-group><mixed-citation publication-type="journal"><person-group><name><surname>Arimoto</surname><given-names>Kôichi</given-names></name><name><surname>Arimoto</surname><given-names>Hisayuki</given-names></name></person-group><article-title>The genus <italic><tp:taxon-name><tp:taxon-name-part taxon-name-part-type="genus">Alaolacon</tp:taxon-name-part></tp:taxon-name></italic> Candèze, a senior synonym of the genus <italic><tp:taxon-name><tp:taxon-name-part taxon-name-part-type="genus">Eumoeus</tp:taxon-name-part></tp:taxon-name></italic> Candèze (<tp:taxon-name><tp:taxon-name-part taxon-name-part-type="order">Coleoptera</tp:taxon-name-part></tp:taxon-name>, <tp:taxon-name><tp:taxon-name-part taxon-name-part-type="family">Elateridae</tp:taxon-name-part></tp:taxon-name>, <tp:taxon-name><tp:taxon-name-part taxon-name-part-type="subfamily">Agrypninae</tp:taxon-name-part></tp:taxon-name>)</article-title><source>Zookeys</source><day>14</day><month>2</month><year>2017</year><volume>2017</volume><issue>656</issue><fpage>85</fpage><lpage>110</lpage><pub-id pub-id-type="doi">10.3897/zookeys.656.8914</pub-id></mixed-citation></tp:treatment-meta><tp:nomenclature><tp:taxon-name>
            <tp:taxon-name-part taxon-name-part-type="genus">Alaolacon</tp:taxon-name-part>
            <tp:taxon-name-part taxon-name-part-type="species">murrayi</tp:taxon-name-part>
          </tp:taxon-name><tp:taxon-authority>(Candèze, 1874)</tp:taxon-authority><tp:taxon-status xmlns:xlink="http://www.w3.org/1999/xlink" xlink:type="simple">comb. n.</tp:taxon-status><xref ref-type="fig" rid="F12">Figures 55–58</xref><tp:nomenclature-citation-list><tp:nomenclature-citation><tp:taxon-name>
                <tp:taxon-name-part taxon-name-part-type="genus">Eumoeus</tp:taxon-name-part> <tp:taxon-name-part taxon-name-part-type="species">murrayi</tp:taxon-name-part></tp:taxon-name><comment>Candèze, 1874: 113 (original description on male; type locality: Madras, India), 214 (as “<tp:taxon-name><tp:taxon-name-part taxon-name-part-type="genus">Eumaeus</tp:taxon-name-part> <tp:taxon-name-part taxon-name-part-type="species">murrayi</tp:taxon-name-part></tp:taxon-name>”; index); <xref ref-type="bibr" rid="B21">Schwarz 1906</xref>: 40 (catalogue); <xref ref-type="bibr" rid="B18">Hyslop 1921</xref>: 645 (type species); <xref ref-type="bibr" rid="B19">Schenkling 1925</xref>: 51 (as “<tp:taxon-name><tp:taxon-name-part taxon-name-part-type="genus">Eumaeus</tp:taxon-name-part></tp:taxon-name>”; catalogue); <xref ref-type="bibr" rid="B14">Fleutiaux 1928</xref>: 178 (comments); <xref ref-type="bibr" rid="B7">Casari-Chen 1993</xref>: 241 (description on male; examination of holotype; misspelled <tp:taxon-name><tp:taxon-name-part taxon-name-part-type="genus">Eumaeus</tp:taxon-name-part> <tp:taxon-name-part taxon-name-part-type="species">murrayi</tp:taxon-name-part></tp:taxon-name>); <xref ref-type="bibr" rid="B6">Casari 2008</xref>: 158 (morphological phylogeny of <tp:taxon-name><tp:taxon-name-part taxon-name-part-type="tribe">Hemirhipini</tp:taxon-name-part></tp:taxon-name> genera; misspelled <tp:taxon-name><tp:taxon-name-part taxon-name-part-type="genus">Eumaeus</tp:taxon-name-part> <tp:taxon-name-part taxon-name-part-type="species">murrayi</tp:taxon-name-part></tp:taxon-name>), 161 (drawing of habitus).</comment></tp:nomenclature-citation><tp:nomenclature-citation><tp:taxon-name>
                <tp:taxon-name-part taxon-name-part-type="genus">Tharopsides</tp:taxon-name-part> <tp:taxon-name-part taxon-name-part-type="species">harmandi</tp:taxon-name-part></tp:taxon-name><comment>Fleutiaux, 1918: 235 (original description on male; type locality: Bangkok, Thailand); <xref ref-type="bibr" rid="B12">Fleutiaux 1924</xref>: 177 (republish of original description); <xref ref-type="bibr" rid="B20">Schenkling 1927</xref>: 509 (catalogue of world <tp:taxon-name><tp:taxon-name-part taxon-name-part-type="family">Elateridae</tp:taxon-name-part></tp:taxon-name>); <xref ref-type="bibr" rid="B15">Fleutiaux 1940</xref>: 40 (record of male from Vietnam); <xref ref-type="bibr" rid="B16">Fleutiaux 1947</xref>: 307 (as synonymy of <tp:taxon-name><tp:taxon-name-part taxon-name-part-type="genus">Luzonicus</tp:taxon-name-part> <tp:taxon-name-part taxon-name-part-type="species">murrayi</tp:taxon-name-part></tp:taxon-name> (Candèze, 1874)).</comment></tp:nomenclature-citation><tp:nomenclature-citation><tp:taxon-name>
                <tp:taxon-name-part taxon-name-part-type="genus">Luzonicus</tp:taxon-name-part> <tp:taxon-name-part taxon-name-part-type="species">murrayi</tp:taxon-name-part></tp:taxon-name><comment>(Candèze, 1874): <xref ref-type="bibr" rid="B16">Fleutiaux 1947</xref>: 307 (change generic status; description).</comment></tp:nomenclature-citation></tp:nomenclature-citation-list></tp:nomenclature><tp:treatment-sec sec-type="type material" id="SECID0ER5BG"><title>Type material.</title><p>
            <bold>Holotype.</bold> Male, Madras, India, Murray leg. [<named-content xmlns:xlink="http://www.w3.org/1999/xlink" content-type="dwc:institutional_code" xlink:type="simple">IRSNB</named-content>] (Fig. <xref ref-type="fig" rid="F12">58</xref>).</p></tp:treatment-sec><tp:treatment-sec sec-type="diagnosis" id="SECID0EF6BG"><title>Diagnosis.</title><p>Body red-brown, without metallic luster; setae yellow-brown; frontal depression deep; eye large; prothorax shorter than wide, widest posteriorly; pronotum with anterior angles bisinuate, median longitudinal depression not reaching anterior margin or base and impunctate at posterior half; anterior angles of hypomeron acute; prosternal spine inclined strongly behind procoxae; scutellum 1.3 × as long as wide, with sides straight, widest posteriorly; hind wings without cross vein between veins MP4 and CuA2 and wedge cell; male tergite VIII shorter than wide; median lobe of male aedeagus elongate.</p></tp:treatment-sec><tp:treatment-sec sec-type="description" id="SECID0EK6BG"><title>Measurements.</title><p>
            <abbrev xmlns:xlink="http://www.w3.org/1999/xlink" xlink:title="body length from head to elytral apices" id="ABBRID0EQ6BG" xlink:type="simple">BL</abbrev>: 14.9, <abbrev xmlns:xlink="http://www.w3.org/1999/xlink" xlink:title="the maximum body width" id="ABBRID0EU6BG" xlink:type="simple">BW</abbrev>: 4.85, <abbrev xmlns:xlink="http://www.w3.org/1999/xlink" xlink:title="the minimum distance between the eyes" id="ABBRID0EY6BG" xlink:type="simple">MIE</abbrev>: 1.43, <abbrev xmlns:xlink="http://www.w3.org/1999/xlink" xlink:title="the maximum distance across the eyes" id="ABBRID0E36BG" xlink:type="simple">MAE</abbrev>: 2.85, <abbrev xmlns:xlink="http://www.w3.org/1999/xlink" xlink:title="Ocular index: MIE/MAE × 100" id="ABBRID0EBAAI" xlink:type="simple">OI</abbrev>: 50, <abbrev xmlns:xlink="http://www.w3.org/1999/xlink" xlink:title="the maximum pronotum length including posterior angles" id="ABBRID0EFAAI" xlink:type="simple">PL</abbrev>: 4.34, <abbrev xmlns:xlink="http://www.w3.org/1999/xlink" xlink:title="length of the midline of pronotum" id="ABBRID0EJAAI" xlink:type="simple">PML</abbrev>: 3.68, <abbrev xmlns:xlink="http://www.w3.org/1999/xlink" xlink:title="the maximum pronotum width including posterior angles" id="ABBRID0ENAAI" xlink:type="simple">PW</abbrev>: 4.64, <abbrev xmlns:xlink="http://www.w3.org/1999/xlink" xlink:title="Pronotam index: PL/PW × 100" id="ABBRID0ERAAI" xlink:type="simple">PI</abbrev>: 94, <abbrev xmlns:xlink="http://www.w3.org/1999/xlink" xlink:title="the maximum elytra length" id="ABBRID0EVAAI" xlink:type="simple">EL</abbrev>: 10.1, <abbrev xmlns:xlink="http://www.w3.org/1999/xlink" xlink:title="the maximum elytra width" id="ABBRID0EZAAI" xlink:type="simple">EW</abbrev>: 4.85, <abbrev xmlns:xlink="http://www.w3.org/1999/xlink" xlink:title="Elytra index: EL/EW × 100" id="ABBRID0E4AAI" xlink:type="simple">EI</abbrev>: 208.</p></tp:treatment-sec><tp:treatment-sec sec-type="description" id="SECID0EBBAI"><title>Description.</title><p>See <xref ref-type="bibr" rid="B7">Casari-Chen (1993)</xref> for a detailed description.</p></tp:treatment-sec><tp:treatment-sec sec-type="distribution" id="SECID0ELBAI"><title>Distribution.</title><p>India. Thailand. Vietnam.</p></tp:treatment-sec><tp:treatment-sec sec-type="remarks" id="SECID0EQBAI"><title>Remarks.</title><p>This species is only known from the male.</p><!--PageBreak--></tp:treatment-sec><tp:treatment-sec><!--Section generated to contain objects referenced in tp:taxon-treatment.--><fig id="F12" position="float" orientation="portrait"><label>Figures 55–58.</label><caption><p>
          <italic><tp:taxon-name><tp:taxon-name-part taxon-name-part-type="genus">Alaolacon</tp:taxon-name-part> <tp:taxon-name-part taxon-name-part-type="species">murrayi</tp:taxon-name-part></tp:taxon-name></italic> (Candèze, 1874), comb. n., male, holotype. <bold>55</bold> habitus, dorsal view <bold>56</bold> head, pronotum and scutellum <bold>57</bold> aedeagus, ventral view <bold>58</bold> data labels.</p></caption><graphic xmlns:xlink="http://www.w3.org/1999/xlink" xlink:href="zookeys-656-085-g012.jpg" position="float" orientation="portrait" xlink:type="simple" id="oo_122492.jpg"/></fig></tp:treatment-sec><ref-list><ref id="B21"><mixed-citation xmlns:xlink="http://www.w3.org/1999/xlink" xlink:type="simple">
          <person-group><name name-style="western"><surname>Schwarz</surname><given-names>G</given-names></name></person-group> (<year>1906</year>) <source>Fam. <tp:taxon-name><tp:taxon-name-part taxon-name-part-type="family">Elateridae</tp:taxon-name-part></tp:taxon-name>. Fasc. 46 A–C. In: Wytsman P (Ed.</source> <publisher-name>) Genera Insectorum</publisher-name>, <publisher-loc>Coleoptera, Louis Desmet-Verteneuil, Brusseles, Belgium</publisher-loc>, <size units="page">370 pp</size>. [6 pls]</mixed-citation></ref><ref id="B18"><mixed-citation xmlns:xlink="http://www.w3.org/1999/xlink" xlink:type="simple">
          <person-group><name name-style="western"><surname>Hyslop</surname><given-names>JA</given-names></name></person-group> (<year>1921</year>) <article-title>Genotypes of the elaterid beetles of the world.</article-title> <source>Proceedings of the United States National Museum</source> <volume>58</volume>: <fpage>621</fpage>–<lpage>680</lpage>. <ext-link xlink:type="simple" ext-link-type="doi" xlink:href="10.5479/si.00963801.2353.621">https://doi.org/10.5479/si.00963801.2353.621</ext-link></mixed-citation></ref><ref id="B19"><mixed-citation xmlns:xlink="http://www.w3.org/1999/xlink" xlink:type="simple">
          <person-group><name name-style="western"><surname>Schenkling</surname><given-names>S</given-names></name></person-group> (<year>1925</year>) <article-title><tp:taxon-name><tp:taxon-name-part taxon-name-part-type="family">Elateridae</tp:taxon-name-part></tp:taxon-name> I (Pars 80).</article-title> In: <person-group><name name-style="western"><surname>Schenkling</surname><given-names>S</given-names></name></person-group> (<role>Ed.</role>) <issue-title>Coleopterorum catalogus auspiciis et auxilio.</issue-title> <source>W. Junk, Berlin</source>, <fpage>1</fpage>–<lpage>263</lpage>.</mixed-citation></ref><ref id="B14"><mixed-citation xmlns:xlink="http://www.w3.org/1999/xlink" xlink:type="simple">
          <person-group><name name-style="western"><surname>Fleutiaux</surname><given-names>E</given-names></name></person-group> (<year>1928</year>) <article-title>Description d’un Élatéride nouveau.</article-title> <source>Encyclopédie entomologique, Série B, I, <tp:taxon-name><tp:taxon-name-part taxon-name-part-type="order">Coleoptera</tp:taxon-name-part></tp:taxon-name></source> <volume>III</volume>: <fpage>177</fpage>–<lpage>178</lpage>.</mixed-citation></ref><ref id="B7"><mixed-citation xmlns:xlink="http://www.w3.org/1999/xlink" xlink:type="simple">
          <person-group><name name-style="western"><surname>Casari-Chen</surname><given-names>SA</given-names></name></person-group> (<year>1993</year>) <article-title>Systematics and evolution of <tp:taxon-name><tp:taxon-name-part taxon-name-part-type="tribe">Hemirhipini</tp:taxon-name-part></tp:taxon-name> from Old World and Australia I. Genera removed from tribe (<tp:taxon-name><tp:taxon-name-part taxon-name-part-type="order">Coleoptera</tp:taxon-name-part></tp:taxon-name>, <tp:taxon-name><tp:taxon-name-part taxon-name-part-type="family">Elateridae</tp:taxon-name-part></tp:taxon-name>, <tp:taxon-name><tp:taxon-name-part taxon-name-part-type="subfamily">Pyrophorinae</tp:taxon-name-part></tp:taxon-name>).</article-title> <source>Revista Brasileira de Entomologia</source> <volume>37</volume>(<issue>2</issue>): <fpage>223</fpage>–<lpage>262</lpage>.</mixed-citation></ref><ref id="B6"><mixed-citation xmlns:xlink="http://www.w3.org/1999/xlink" xlink:type="simple">
          <person-group><name name-style="western"><surname>Casari</surname><given-names>SA</given-names></name></person-group> (<year>2008</year>) <article-title>Cladistic analysis of <tp:taxon-name><tp:taxon-name-part taxon-name-part-type="tribe">Hemirhipini</tp:taxon-name-part></tp:taxon-name> with establishment of <italic><tp:taxon-name><tp:taxon-name-part taxon-name-part-type="genus">Propalaus</tp:taxon-name-part></tp:taxon-name></italic> gen. n. (<tp:taxon-name><tp:taxon-name-part taxon-name-part-type="order">Coleoptera</tp:taxon-name-part></tp:taxon-name>, <tp:taxon-name><tp:taxon-name-part taxon-name-part-type="family">Elateridae</tp:taxon-name-part></tp:taxon-name>, <tp:taxon-name><tp:taxon-name-part taxon-name-part-type="subfamily">Agrypninae</tp:taxon-name-part></tp:taxon-name>).</article-title> <source>Papéis Avulsos de Zoologia</source> <volume>48</volume>(<issue>16</issue>): <fpage>139</fpage>–<lpage>180</lpage>. <ext-link xlink:type="simple" ext-link-type="doi" xlink:href="10.1590/S0031-10492008001600001">https://doi.org/10.1590/S0031-10492008001600001</ext-link></mixed-citation></ref><ref id="B12"><mixed-citation xmlns:xlink="http://www.w3.org/1999/xlink" xlink:type="simple">
          <person-group><name name-style="western"><surname>Fleutiaux</surname><given-names>E</given-names></name></person-group> (<year>1924</year>) <article-title>Faune entomologique de l’Indochine Française, Fascicule no. 7, <tp:taxon-name><tp:taxon-name-part taxon-name-part-type="family">Melasidae</tp:taxon-name-part></tp:taxon-name> et <tp:taxon-name><tp:taxon-name-part taxon-name-part-type="family">Elateridae</tp:taxon-name-part></tp:taxon-name>.</article-title> <source>Opuscula de l’Institut Scientifique de l’Indochine</source> <volume>2</volume>: <fpage>1</fpage>–<lpage>184</lpage>.</mixed-citation></ref><ref id="B20"><mixed-citation xmlns:xlink="http://www.w3.org/1999/xlink" xlink:type="simple">
          <person-group><name name-style="western"><surname>Schenkling</surname><given-names>S</given-names></name></person-group> (<year>1927</year>) <article-title><tp:taxon-name><tp:taxon-name-part taxon-name-part-type="family">Elateridae</tp:taxon-name-part></tp:taxon-name> II (Pars 88).</article-title> In: <person-group><name name-style="western"><surname>Schenkling</surname><given-names>S</given-names></name></person-group> (<role>Ed.</role>) <issue-title>Coleopterorum catalogus auspiciis et auxilio.</issue-title> <source>W. Junk, Berlin</source>, <fpage>264</fpage>–<lpage>636</lpage>.</mixed-citation></ref><ref id="B15"><mixed-citation xmlns:xlink="http://www.w3.org/1999/xlink" xlink:type="simple">
          <person-group><name name-style="western"><surname>Fleutiaux</surname><given-names>E</given-names></name></person-group> (<year>1940</year>) <article-title>Les Élatérides de l’Indo-chine française. (Huitième et dernière partie).</article-title> <source>Annales de la Société Entomologique de France</source> <volume>108</volume>(<issue>1939</issue>): <fpage>121</fpage>–<lpage>148</lpage>.</mixed-citation></ref><ref id="B16"><mixed-citation xmlns:xlink="http://www.w3.org/1999/xlink" xlink:type="simple">
          <person-group><name name-style="western"><surname>Fleutiaux</surname><given-names>E</given-names></name></person-group> (<year>1947</year>) <article-title>Révision des Élatérides (Coléoptères) de l’Indo-chine française.</article-title> <source>Notes d’Entomologie Chinoise</source> <volume>11</volume>(<issue>8</issue>): <fpage>233</fpage>–<lpage>420</lpage>.</mixed-citation></ref></ref-list></tp:taxon-treatment>
